# Supplementary material for: The Effect of Olfactory Exposure to Non-Insecticidal Agrochemicals on Bumblebee Foraging Behavior
Source: PLoS One. 2013 Oct 24;8(10):e76273. doi: 10.1371/journal.pone.0076273 (PMC3811974; doi:10.1371/journal.pone.0076273)
Supplement: Data S1 — The file Data S1 is an excel spreadsheet containing the raw data for all analyses presented in this manuscript. (XLSX) [file pone.0076273.s001.xlsx]

## Sheet: Maze Data
Bee	Exposure-Feed	Exposure-Maze	Pollution	Chamber	Choice	FeederTime
Betty12	4	0	manzate	3	1	8.23
Bianca1	7	0	manzate	2	1	5.33
Bianca29	4	0	manzate	1	1	5.95
Bianca25	5	0	manzate	3	0	5.3
Bianca33	3	0	manzate	2	1	6.03
Bianca36	4	0	manzate	4	0	12.02
Betsy15	3	0	manzate	4	1	7.45
Betsy3	7	0	manzate	1	0	13.62
Betsy10	4	0	manzate	3	0	10.03
Betsy6	3	0	manzate	4	1	3.1
Betty5	7	0	none	2	1	1.17
Bianca10	15	0	none	3	1	0.95
Betsy4	4	0	none	3	0	11.72
Betsy9	3	0	none	3	1	0.4
Betsy12	3	0	none	4	1	1.07
Betsy8	3	0	none	3	1	1.07
Beth28	4	0	none	1	1	2.73
Beth15	3	0	none	3	1	1.63
Beth25	3	0	none	3	1	5.25
Bianca5	6	0	Turf Builder	1	1	1.32
Bianca2	11	0	Turf Builder	1	1	1.1
Betty37	4	0	Turf Builder	1	0	12.27
Bianca13	3	0	Turf Builder	2	1	1.08
Betsy24	3	0	Turf Builder	4	1	2.25
Beth61	3	0	Turf Builder	3	1	2.38
Beth64	4	0	Turf Builder	2	1	2.48
					1=correct
					0=incorrect

## Sheet: returns
	Pollution	Returns	Non-Returns
	control	3	10
	tb	2	7
	manzate	4	8

## Sheet: Preference 15 minutes
Treatment	Colony	Code	Treated	Control	RightChamber	LeftChamber
A	1	A101	7	2	7	2
A	1	A102	4	4	4	4
A	1	A103	7	7	7	7
A	1	A105	4	4	4	4
A	1	A106	4	5	4	5
A	1	A107	3	5	3	5
A	1	A108	8	4	8	4
A	1	A109	2	4	2	4
A	1	A110	1	2	1	2
A	2	A201	2	0	2	0
A	2	A202	3	0	3	0
A	2	A203	2	2	2	2
A	2	A206	0	1	0	1
A	3	A301	2	0	2	0
A	3	A302	1	1	1	1
A	3	A303	0	4	0	4
B	1	B101	4	4	4	4
B	1	B102	1	5	1	5
B	1	B104	1	2	1	2
B	1	B105	5	3	3	5
B	1	B107	4	2	2	4
B	1	B108	2	2	2	2
B	1	B109	1	3	1	3
B	2	B201	1	7	1	7
B	2	B202	4	1	1	4
B	2	B203	2	3	3	2
B	2	B204	2	5	5	2
B	3	B301	0	1	0	1
B	3	B302	1	3	3	1
B	3	B303	0	0	0	0
B	3	B304	0	1	0	1
B	3	B305	0	2	0	2
B	3	B306	1	0	0	1
C	1	C101	1	2	2	1
C	1	C102	4	6	4	6
C	1	C103	3	8	3	8
C	1	C105	2	4	2	4
C	1	C107	2	3	3	2
C	1	C108	1	2	1	2
C	1	C109	4	1	4	1
C	1	C110	1	2	2	1
C	2	C201	1	1	1	1
C	3	C301	0	1	0	1
C	3	C302	1	3	1	3
C	3	C303	2	4	4	2
C	3	C304	0	1	1	0
C	3	C305	0	1	0	1
C	3	C306	1	1	1	1
A = no pollution
B = Turf Builder
C = manzate

## Sheet: Preference 60 minutes
Treatment	Colony	Code	Treated	Control	RightChamber	LeftChamber
A	1	A101	5	3.25	5	3.25
A	1	A102	4.75	5	4.75	5
A	1	A103	7.5	5.5	7.5	5.5
A	1	A105	5.5	4.5	5.5	4.5
A	1	A106	6	7	6	7
A	1	A107	4	3.75	4	3.75
A	1	A109	2.25	3.5	2.25	3.5
A	1	A110	1.25	2.75	1.25	2.75
A	1	A201	3.5	1.5	3.5	1.5
A	2	A202	3.25	2.75	3.25	2.75
A	2	A203	1.75	3.25	1.75	3.25
A	2	A206	0	1	0	1
A	2	A301	3	0.5	3	0.5
A	3	A302	3.25	3.75	3.25	3.75
A	3	A303	2.75	2.75	2.75	2.75
B	1	B101	6.25	6	6	6.25
B	1	B102	1.75	3.25	1.75	3.25
B	1	B104	3.75	3.25	3.75	3.25
B	1	B105	4.25	5.25	5.25	4.25
B	1	B107	4	3.75	3.75	4
B	1	B108	3	3.5	3.5	3
B	1	B109	1.75	2.5	1.75	2.5
B	2	B201	1.75	4.5	1.75	4.5
B	2	B202	3.5	2.5	2.5	3.5
B	2	B203	0.75	4.75	4.75	0.75
B	2	B204	4	4.75	4.75	4
B	3	B301	0.25	1.25	0.25	1.25
B	3	B303	1	1.25	1	1.25
B	3	B304	0	1.25	0	1.25
B	3	B305	0	2.25	0	2.25
B	3	B306	1	1.75	1.75	1
C	1	C101	4	6.5	6.5	4
C	1	C102	4.25	6.5	4.25	6.5
C	1	C103	5	8.25	5	8.25
C	1	C105	4.25	3.25	4.25	3.25
C	1	C107	2.25	4	4	2.25
C	1	C108	1.5	2.75	1.5	2.75
C	1	C109	2.75	2	2.75	2
C	1	C110	1.25	2.75	2.75	1.25
C	2	C201	2.25	1.25	2.25	1.25
C	3	C301	0.5	0.25	0.5	0.25
C	3	C302	3	2	3	2
C	3	C303	2.75	4	4	2.75
C	3	C304	2	2.75	2.75	2
C	3	C305	0.75	2.25	0.75	2.25
C	3	C306	1	2.25	1	2.25
A = no pollution
B = Turf Builder
C = manzate

## Sheet: GCMS Linalool+BeeHappy
Time	Abundance
0.163	1582
0.17	1580
0.176	1585
0.182	1417
0.188	1628
0.195	1653
0.201	1816
0.207	1768
0.214	1647
0.22	1437
0.226	1573
0.233	1674
0.239	2003
0.245	1499
0.252	1305
0.258	965
0.264	988
0.27	973
0.277	913
0.283	889
0.289	1210
0.296	1430
0.302	1639
0.308	1303
0.315	851
0.321	878
0.327	781
0.334	895
0.34	801
0.346	1097
0.352	1268
0.359	1021
0.365	988
0.371	1002
0.378	1397
0.384	1268
0.39	1228
0.397	1219
0.403	1180
0.409	1284
0.416	1007
0.422	993
0.428	888
0.434	893
0.441	741
0.447	608
0.453	589
0.46	779
0.466	646
0.472	871
0.479	1079
0.485	1234
0.491	1079
0.498	696
0.504	614
0.51	740
0.516	867
0.523	908
0.529	879
0.535	855
0.542	917
0.548	972
0.554	1045
0.561	1049
0.567	903
0.573	875
0.58	1030
0.586	1124
0.592	1039
0.598	875
0.605	715
0.611	548
0.617	562
0.624	625
0.63	780
0.636	641
0.643	724
0.649	765
0.655	848
0.662	722
0.668	745
0.674	856
0.68	814
0.687	716
0.693	559
0.699	459
0.706	545
0.712	563
0.718	623
0.725	604
0.731	624
0.737	620
0.744	506
0.75	705
0.756	781
0.763	1080
0.769	824
0.775	961
0.781	700
0.788	633
0.794	494
0.8	436
0.807	678
0.813	811
0.819	974
0.826	773
0.832	829
0.838	845
0.845	952
0.851	669
0.857	822
0.863	817
0.87	870
0.876	715
0.882	841
0.889	958
0.895	881
0.901	973
0.908	1017
0.914	967
0.92	720
0.927	585
0.933	635
0.939	677
0.945	795
0.952	754
0.958	716
0.964	634
0.971	708
0.977	793
0.983	768
0.99	682
0.996	480
1.002	573
1.009	537
1.015	559
1.021	424
1.027	702
1.034	730
1.04	851
1.046	640
1.053	656
1.059	556
1.065	608
1.072	616
1.078	640
1.084	452
1.091	390
1.097	283
1.103	395
1.109	450
1.116	580
1.122	585
1.128	523
1.135	512
1.141	597
1.147	596
1.154	567
1.16	491
1.166	616
1.173	755
1.179	781
1.185	848
1.192	827
1.198	708
1.204	618
1.21	425
1.217	558
1.223	479
1.229	450
1.236	412
1.242	392
1.248	525
1.255	525
1.261	650
1.267	605
1.274	757
1.28	871
1.286	1213
1.292	1352
1.299	1080
1.305	871
1.311	787
1.318	1037
1.324	1187
1.33	1327
1.337	1699
1.343	1668
1.349	1733
1.356	1956
1.362	2339
1.368	2317
1.374	2056
1.381	2247
1.387	2780
1.393	3279
1.4	3535
1.406	3602
1.412	3765
1.419	3660
1.425	4468
1.431	5486
1.438	6206
1.444	6186
1.45	6171
1.456	6576
1.463	6731
1.469	9292
1.475	12313
1.482	15731
1.488	16515
1.494	17086
1.501	14540
1.507	12185
1.513	9641
1.52	13736
1.526	13514
1.532	13429
1.538	13450
1.545	16531
1.551	20704
1.557	17524
1.564	18259
1.57	15016
1.576	15081
1.583	12254
1.589	15861
1.595	16631
1.602	19921
1.608	19842
1.614	23131
1.62	23981
1.627	21097
1.633	17529
1.639	17209
1.646	17166
1.652	18093
1.658	18429
1.665	21933
1.671	21499
1.677	18386
1.684	15191
1.69	18535
1.696	18804
1.703	22351
1.709	22465
1.715	25668
1.721	23304
1.728	23170
1.734	22948
1.74	22498
1.747	20446
1.753	18218
1.759	21248
1.766	20748
1.772	23916
1.778	21263
1.785	21770
1.791	22274
1.797	22551
1.803	23069
1.81	20753
1.816	21784
1.822	22526
1.829	24959
1.835	24013
1.841	23916
1.848	24937
1.854	26192
1.86	26690
1.867	26478
1.873	26285
1.879	26173
1.885	26746
1.892	30952
1.898	32244
1.904	29851
1.911	27098
1.917	26325
1.923	27286
1.93	27552
1.936	28257
1.942	27177
1.949	25856
1.955	25057
1.961	25151
1.967	25597
1.974	26361
1.98	25206
1.986	24449
1.993	22598
1.999	22562
2.005	23102
2.012	23733
2.018	23742
2.024	23269
2.031	23271
2.037	22658
2.043	23691
2.049	23249
2.056	23483
2.062	22530
2.068	22887
2.075	22772
2.081	22628
2.087	22814
2.094	22946
2.1	22637
2.106	22264
2.113	21644
2.119	21733
2.125	21566
2.131	21660
2.138	22128
2.144	22668
2.15	23436
2.157	23158
2.163	22920
2.169	23260
2.176	23408
2.182	24080
2.188	23956
2.195	23803
2.201	23205
2.207	22758
2.214	23056
2.22	22939
2.226	23268
2.232	22828
2.239	23008
2.245	22630
2.251	23115
2.258	22332
2.264	21503
2.27	18949
2.277	18809
2.283	17444
2.289	17656
2.296	16595
2.302	17119
2.308	16535
2.314	16352
2.321	15846
2.327	16182
2.333	15896
2.34	17211
2.346	17912
2.352	19160
2.359	18582
2.365	18783
2.371	18368
2.378	19034
2.384	20205
2.39	20814
2.396	19850
2.403	19351
2.409	19247
2.415	20012
2.422	19656
2.428	20461
2.434	20148
2.441	19522
2.447	19381
2.453	20344
2.46	20948
2.466	20893
2.472	21057
2.478	21317
2.485	21337
2.491	21396
2.497	23243
2.504	25009
2.51	27212
2.516	28678
2.523	30881
2.529	32830
2.535	34139
2.542	34798
2.548	36806
2.554	38165
2.56	38561
2.567	35831
2.573	33895
2.579	31451
2.586	31080
2.592	30535
2.598	30444
2.605	30407
2.611	30423
2.617	32075
2.624	32597
2.63	33340
2.636	33203
2.642	33758
2.649	35796
2.655	35482
2.661	35794
2.668	34003
2.674	35060
2.68	34745
2.687	35780
2.693	35700
2.699	36535
2.706	36536
2.712	36572
2.718	37100
2.724	37533
2.731	37793
2.737	37800
2.743	37364
2.75	37389
2.756	37191
2.762	36839
2.769	36873
2.775	35935
2.781	35671
2.788	34361
2.794	34216
2.8	33395
2.807	34105
2.813	33661
2.819	35402
2.825	34880
2.832	35174
2.838	34900
2.844	34815
2.851	34474
2.857	33026
2.863	34649
2.87	34459
2.876	34811
2.882	33531
2.889	34002
2.895	33729
2.901	33612
2.907	35931
2.914	35589
2.92	34786
2.926	31203
2.933	31113
2.939	31784
2.945	31899
2.952	32422
2.958	31289
2.964	31859
2.971	30834
2.977	29930
2.983	27633
2.989	24924
2.996	22095
3.002	20680
3.008	17955
3.015	16638
3.021	13837
3.027	13200
3.034	12035
3.04	11232
3.046	10669
3.053	9450
3.059	8879
3.065	7758
3.071	7698
3.078	7396
3.084	7217
3.09	7145
3.097	7346
3.103	7258
3.109	7299
3.116	6898
3.122	7400
3.128	6519
3.135	6173
3.141	5147
3.147	5535
3.153	5392
3.16	5763
3.166	6027
3.172	6566
3.179	6457
3.185	6190
3.191	5733
3.198	6061
3.204	6362
3.21	6760
3.217	6861
3.223	6856
3.229	7814
3.236	8176
3.242	8171
3.248	7220
3.254	7095
3.261	7931
3.267	8340
3.273	8654
3.28	8545
3.286	8898
3.292	8723
3.299	8442
3.305	7686
3.311	7841
3.318	7771
3.324	8335
3.33	8421
3.336	8528
3.343	9142
3.349	9517
3.355	9826
3.362	9326
3.368	8779
3.374	8288
3.381	8554
3.387	8911
3.393	9212
3.4	9145
3.406	8958
3.412	8881
3.418	8610
3.425	8601
3.431	8548
3.437	8407
3.444	8675
3.45	8558
3.456	8287
3.463	8024
3.469	8146
3.475	8581
3.482	9005
3.488	8659
3.494	8440
3.5	8486
3.507	8834
3.513	8709
3.519	8239
3.526	9204
3.532	9206
3.538	9924
3.545	8843
3.551	9020
3.557	8241
3.564	9325
3.57	10055
3.576	9777
3.582	8490
3.589	7314
3.595	8357
3.601	9227
3.608	10377
3.614	10313
3.62	11108
3.627	11410
3.633	11565
3.639	10026
3.646	9908
3.652	8896
3.658	9846
3.664	8351
3.671	7256
3.677	5466
3.683	6286
3.69	6499
3.696	6448
3.702	4866
3.709	5464
3.715	6295
3.721	6391
3.728	5544
3.734	4158
3.74	3536
3.747	2944
3.753	2621
3.759	3845
3.765	3891
3.772	4967
3.778	4807
3.784	4553
3.791	3391
3.797	3477
3.803	4509
3.81	4240
3.816	3187
3.822	2221
3.829	3825
3.835	3597
3.841	4625
3.847	4329
3.854	5423
3.86	5340
3.866	5262
3.873	5007
3.879	4525
3.885	3805
3.892	3181
3.898	2969
3.904	3097
3.911	3604
3.917	3832
3.923	3747
3.929	3306
3.936	3330
3.942	4259
3.948	4717
3.955	5284
3.961	4929
3.967	5590
3.974	4886
3.98	4319
3.986	3430
3.993	4066
3.999	4685
4.005	5137
4.011	5252
4.018	4847
4.024	4600
4.03	4315
4.037	4208
4.043	4374
4.049	3651
4.056	4116
4.062	3763
4.068	3997
4.075	4020
4.081	4613
4.087	5116
4.093	5150
4.1	4995
4.106	4881
4.112	4475
4.119	4382
4.125	4394
4.131	4417
4.138	3927
4.144	3609
4.15	3585
4.157	3766
4.163	4227
4.169	4304
4.175	5216
4.182	4999
4.188	5219
4.194	4452
4.201	4236
4.207	4197
4.213	3957
4.22	3868
4.226	3680
4.232	4012
4.239	4083
4.245	4000
4.251	3952
4.258	4005
4.264	3978
4.27	3996
4.276	3881
4.283	3495
4.289	2944
4.295	2591
4.302	2702
4.308	2669
4.314	2946
4.321	3009
4.327	2902
4.333	2772
4.34	2689
4.346	3450
4.352	3261
4.358	3192
4.365	2254
4.371	2327
4.377	2592
4.384	3228
4.39	3363
4.396	3018
4.403	2854
4.409	2995
4.415	3369
4.422	3255
4.428	3465
4.434	3375
4.44	3493
4.447	3172
4.453	3032
4.459	2891
4.466	3058
4.472	3283
4.478	3481
4.485	3431
4.491	3248
4.497	3076
4.504	3041
4.51	2966
4.516	3102
4.522	2952
4.529	3052
4.535	2869
4.541	2843
4.548	3146
4.554	3288
4.56	3681
4.567	3682
4.573	3823
4.579	3470
4.586	3262
4.592	3513
4.598	3557
4.604	3651
4.611	3147
4.617	3591
4.623	3826
4.63	4019
4.636	3663
4.642	3406
4.649	3689
4.655	4047
4.661	4275
4.668	4381
4.674	4292
4.68	4328
4.686	4125
4.693	3978
4.699	4021
4.705	4017
4.712	4055
4.718	4111
4.724	3986
4.731	4411
4.737	4526
4.743	4980
4.75	4456
4.756	4163
4.762	3624
4.769	4233
4.775	4144
4.781	4790
4.787	4463
4.794	4515
4.8	4496
4.806	4995
4.813	5286
4.819	4594
4.825	3831
4.832	3270
4.838	3612
4.844	4276
4.851	4169
4.857	3926
4.863	3239
4.869	3736
4.876	4073
4.882	4546
4.888	4555
4.895	4456
4.901	4214
4.907	4414
4.914	4212
4.92	4523
4.926	4184
4.933	4530
4.939	4389
4.945	4706
4.951	4648
4.958	4633
4.964	4420
4.97	5302
4.977	6086
4.983	7146
4.989	7889
4.996	8914
5.002	9744
5.008	10215
5.015	10993
5.021	11993
5.027	12668
5.033	12779
5.04	13158
5.046	14319
5.052	15924
5.059	16604
5.065	15870
5.071	15823
5.078	16210
5.084	18154
5.09	17998
5.097	18573
5.103	19008
5.109	20253
5.115	20674
5.122	20853
5.128	20475
5.134	20313
5.141	20024
5.147	20392
5.153	20925
5.16	21044
5.166	21466
5.172	21018
5.179	20892
5.185	20990
5.191	21822
5.197	21763
5.204	21719
5.21	21248
5.216	21777
5.223	20923
5.229	20558
5.235	20012
5.242	20382
5.248	20315
5.254	20071
5.261	19974
5.267	19896
5.273	19149
5.28	17726
5.286	14963
5.292	11572
5.298	7401
5.305	4859
5.311	3284
5.317	3142
5.324	2736
5.33	2931
5.336	2822
5.343	2467
5.349	2025
5.355	1719
5.362	1912
5.368	1952
5.374	1811
5.38	2207
5.387	2291
5.393	2725
5.399	2365
5.406	1972
5.412	1785
5.418	2453
5.425	7975
5.431	20320
5.437	38784
5.444	58695
5.45	75013
5.456	90064
5.462	101363
5.469	110919
5.475	116953
5.481	122440
5.488	127307
5.494	130230
5.5	133653
5.507	135654
5.513	138527
5.519	140274
5.526	140442
5.532	140927
5.538	142450
5.544	143764
5.551	143415
5.557	142691
5.563	144005
5.57	143789
5.576	141787
5.582	139956
5.589	141519
5.595	139181
5.601	139413
5.608	138408
5.614	139846
5.62	138128
5.626	135094
5.633	134565
5.639	132236
5.645	130215
5.652	127766
5.658	129184
5.664	128706
5.671	128206
5.677	123502
5.683	121798
5.69	119097
5.696	117401
5.702	110948
5.708	100803
5.715	86431
5.721	72400
5.727	58600
5.734	47624
5.74	38465
5.746	31490
5.753	26406
5.759	23521
5.765	20997
5.772	19111
5.778	17124
5.784	16345
5.791	15675
5.797	14722
5.803	13436
5.809	12373
5.816	11668
5.822	11032
5.828	10432
5.835	9936
5.841	9757
5.847	9016
5.854	8798
5.86	8799
5.866	8996
5.873	8227
5.879	7752
5.885	7323
5.891	7647
5.898	7148
5.904	7101
5.91	6916
5.917	6698
5.923	6325
5.929	6016
5.936	6573
5.942	7253
5.948	8626
5.955	12014
5.961	18049
5.967	25633
5.973	31959
5.98	37888
5.986	42710
5.992	46333
5.999	49274
6.005	50638
6.011	52698
6.018	53510
6.024	55573
6.03	56474
6.037	57215
6.043	57424
6.049	57509
6.055	58878
6.062	58111
6.068	58100
6.074	56112
6.081	54493
6.087	54302
6.093	54215
6.1	55996
6.106	55810
6.112	55861
6.119	55134
6.125	53853
6.131	53023
6.137	51412
6.144	51704
6.15	51317
6.156	50879
6.163	50052
6.169	48507
6.175	48605
6.182	46727
6.188	46219
6.194	43548
6.201	41692
6.207	39280
6.213	35809
6.219	31939
6.226	27177
6.232	24432
6.238	21744
6.245	19470
6.251	17333
6.257	15713
6.264	14693
6.27	13641
6.276	12834
6.283	11801
6.289	10837
6.295	10249
6.301	9908
6.308	9748
6.314	9407
6.32	9157
6.327	9162
6.333	8940
6.339	8772
6.346	8329
6.352	8344
6.358	8311
6.365	8711
6.371	9054
6.377	8852
6.384	8642
6.39	8102
6.396	8203
6.402	8396
6.409	8875
6.415	9199
6.421	8990
6.428	8533
6.434	8095
6.44	8562
6.447	8683
6.453	8995
6.459	8565
6.466	8695
6.472	8600
6.478	8777
6.484	8480
6.491	8211
6.497	7845
6.503	8075
6.51	8079
6.516	7715
6.522	7350
6.529	7399
6.535	7581
6.541	7508
6.548	7492
6.554	7217
6.56	6848
6.566	6103
6.573	6081
6.579	5829
6.585	5443
6.592	4982
6.598	4962
6.604	4539
6.611	4105
6.617	3662
6.623	3827
6.63	4057
6.636	4341
6.642	4523
6.648	4177
6.655	3567
6.661	3379
6.667	3548
6.674	4398
6.68	4896
6.686	5139
6.693	4640
6.699	4531
6.705	4593
6.712	4521
6.718	4758
6.724	4982
6.73	5509
6.737	5382
6.743	4990
6.749	4388
6.756	4146
6.762	4144
6.768	4249
6.775	4170
6.781	4267
6.787	4368
6.794	4355
6.8	4425
6.806	4744
6.813	4787
6.819	4718
6.825	4374
6.831	4422
6.838	4499
6.844	4443
6.85	4516
6.857	4344
6.863	4681
6.869	4887
6.876	5063
6.882	5078
6.888	5082
6.895	5293
6.901	5380
6.907	5633
6.913	5704
6.92	5873
6.926	5774
6.932	5458
6.939	5374
6.945	5542
6.951	5732
6.958	5840
6.964	5187
6.97	4967
6.977	4888
6.983	5403
6.989	5770
6.995	5442
7.002	5171
7.008	5041
7.014	5503
7.021	5232
7.027	5367
7.033	4924
7.04	4911
7.046	5004
7.052	5379
7.059	5936
7.065	5965
7.071	5796
7.077	5894
7.084	5923
7.09	6474
7.096	6734
7.103	6576
7.109	6086
7.115	5740
7.122	5997
7.128	6248
7.134	6237
7.141	6473
7.147	7299
7.153	7361
7.159	6968
7.166	6160
7.172	6582
7.178	7020
7.185	7304
7.191	7412
7.197	7707
7.204	8376
7.21	8504
7.216	8602
7.223	8220
7.229	8151
7.235	7774
7.241	8045
7.248	7603
7.254	7990
7.26	7174
7.267	8192
7.273	9420
7.279	11643
7.286	13997
7.292	15949
7.298	17221
7.305	18140
7.311	18106
7.317	19138
7.324	19949
7.33	20846
7.336	21417
7.342	20904
7.349	20578
7.355	19682
7.361	19321
7.368	20071
7.374	20117
7.38	20723
7.387	20091
7.393	20467
7.399	21841
7.406	24939
7.412	30927
7.418	36696
7.424	42592
7.431	44732
7.437	43583
7.443	39565
7.45	34458
7.456	29580
7.462	25202
7.469	22554
7.475	20345
7.481	18816
7.488	16967
7.494	15647
7.5	14470
7.506	13305
7.513	12688
7.519	11823
7.525	11095
7.532	10767
7.538	10563
7.544	10005
7.551	9524
7.557	8905
7.563	8971
7.57	8608
7.576	8539
7.582	8397
7.588	8180
7.595	8063
7.601	7776
7.607	7580
7.614	7256
7.62	6823
7.626	6482
7.633	6163
7.639	6390
7.645	6508
7.652	6782
7.658	6607
7.664	6117
7.67	5725
7.677	5697
7.683	5993
7.689	6565
7.696	7062
7.702	7310
7.708	7024
7.715	6680
7.721	6932
7.727	7154
7.734	7255
7.74	7100
7.746	7321
7.752	7661
7.759	7998
7.765	7893
7.771	7680
7.778	7693
7.784	7278
7.79	7036
7.797	6127
7.803	5806
7.809	5526
7.816	5862
7.822	6203
7.828	6134
7.835	6171
7.841	6135
7.847	6462
7.853	6224
7.86	6397
7.866	5986
7.872	6138
7.879	5696
7.885	5672
7.891	5562
7.898	5655
7.904	6275
7.91	5942
7.917	5812
7.923	5409
7.929	5803
7.935	5833
7.942	5751
7.948	5593
7.954	5671
7.961	5453
7.967	5530
7.973	5533
7.98	5676
7.986	5520
7.992	5332
7.999	4997
8.005	4689
8.011	4873
8.017	5451
8.024	6699
8.03	7210
8.036	7890
8.043	7542
8.049	7722
8.055	7997
8.062	8986
8.068	9823
8.074	10332
8.081	10046
8.087	9862
8.093	9377
8.099	10159
8.106	10525
8.112	11392
8.118	11138
8.125	11199
8.131	10952
8.137	10582
8.144	9569
8.15	8887
8.156	8804
8.163	9687
8.169	10000
8.175	9798
8.181	9682
8.188	9902
8.194	10738
8.2	10811
8.207	11341
8.213	11555
8.219	12100
8.226	12390
8.232	12633
8.238	12494
8.245	11348
8.251	10469
8.257	9675
8.263	9125
8.27	8224
8.276	7881
8.282	7939
8.289	8237
8.295	7651
8.301	7471
8.308	7489
8.314	8047
8.32	8549
8.327	9217
8.333	10149
8.339	11352
8.346	11673
8.352	11906
8.358	11196
8.364	10621
8.371	9188
8.377	8103
8.383	7752
8.39	8021
8.396	8432
8.402	8062
8.409	7496
8.415	6466
8.421	6128
8.428	5954
8.434	6059
8.44	6541
8.446	6540
8.453	6781
8.459	7225
8.465	7887
8.472	8267
8.478	7909
8.484	8292
8.491	8413
8.497	8791
8.503	8574
8.51	8668
8.516	8674
8.522	9067
8.528	9615
8.535	9795
8.541	10109
8.547	10138
8.554	10301
8.56	9526
8.566	9558
8.573	9264
8.579	9419
8.585	9339
8.592	9204
8.598	10309
8.604	10867
8.61	12306
8.617	12332
8.623	13464
8.629	14040
8.636	14154
8.642	14274
8.648	14134
8.655	14724
8.661	14260
8.667	14124
8.674	14116
8.68	13588
8.686	12466
8.692	11094
8.699	9779
8.705	9794
8.711	9752
8.718	9984
8.724	9601
8.73	9345
8.737	9076
8.743	8377
8.749	8064
8.756	8292
8.762	8624
8.768	9682
8.774	12057
8.781	18411
8.787	26783
8.793	38419
8.8	48143
8.806	57333
8.812	61726
8.819	64613
8.825	65371
8.831	65811
8.838	64064
8.844	58273
8.85	48724
8.857	37858
8.863	29336
8.869	24409
8.875	22824
8.882	23653
8.888	25351
8.894	27874
8.901	31155
8.907	35018
8.913	38439
8.92	40847
8.926	42974
8.932	44132
8.939	44620
8.945	43065
8.951	40127
8.957	37879
8.964	40416
8.97	52102
8.976	74672
8.983	112335
8.989	164384
8.995	222558
9.002	283754
9.008	343776
9.014	406107
9.021	472000
9.027	538162
9.033	587061
9.039	599151
9.046	553837
9.052	465225
9.058	360316
9.065	277812
9.071	226175
9.077	199607
9.084	185426
9.09	178486
9.096	172106
9.103	170028
9.109	166386
9.115	167473
9.121	159987
9.128	152617
9.134	133088
9.14	109742
9.147	84642
9.153	66650
9.159	57846
9.166	55320
9.172	55337
9.178	55800
9.185	56778
9.191	58666
9.197	60011
9.203	60091
9.21	58710
9.216	55787
9.222	50481
9.229	45868
9.235	42431
9.241	41733
9.248	41179
9.254	41345
9.26	42294
9.267	43668
9.273	46940
9.279	49812
9.285	54625
9.292	59829
9.298	65922
9.304	72651
9.311	79388
9.317	86598
9.323	92796
9.33	98455
9.336	102669
9.342	106848
9.349	109609
9.355	109752
9.361	103776
9.367	95146
9.374	85289
9.38	77505
9.386	70256
9.393	62443
9.399	55277
9.405	49520
9.412	46910
9.418	49138
9.424	55358
9.431	68042
9.437	80348
9.443	91044
9.45	95833
9.456	97088
9.462	97020
9.468	96184
9.475	94370
9.481	93503
9.487	92320
9.494	92355
9.5	91283
9.506	89749
9.513	89259
9.519	89944
9.525	91805
9.532	94174
9.538	98773
9.544	105580
9.55	112556
9.557	116810
9.563	121089
9.569	125965
9.576	127526
9.582	124325
9.588	115949
9.595	106719
9.601	95188
9.607	84880
9.614	77930
9.62	76288
9.626	75768
9.632	75175
9.639	75256
9.645	74364
9.651	72249
9.658	70453
9.664	68981
9.67	69045
9.677	68013
9.683	68920
9.689	70363
9.696	75483
9.702	83189
9.708	91798
9.714	101359
9.721	110886
9.727	118463
9.733	119050
9.74	111516
9.746	100022
9.752	91136
9.759	95573
9.765	116224
9.771	158392
9.778	216749
9.784	287795
9.79	366391
9.796	438678
9.803	511362
9.809	560480
9.815	562566
9.822	508609
9.828	408310
9.834	305927
9.841	225100
9.847	180813
9.853	164332
9.86	157192
9.866	154471
9.872	161403
9.879	177742
9.885	205081
9.891	234390
9.897	259790
9.904	275197
9.91	276906
9.916	252083
9.923	206978
9.929	152680
9.935	113198
9.942	89718
9.948	80848
9.954	77497
9.96	76003
9.967	73309
9.973	71093
9.979	69376
9.986	68357
9.992	67795
9.998	66932
10.005	65662
10.011	65461
10.017	64622
10.024	63507
10.03	62624
10.036	65274
10.043	72725
10.049	80129
10.055	91091
10.061	105012
10.068	131849
10.074	168572
10.08	209887
10.087	244870
10.093	272277
10.099	288222
10.106	285321
10.112	258394
10.118	216891
10.125	179969
10.131	156083
10.137	146786
10.143	140084
10.15	136572
10.156	133439
10.162	133588
10.169	134133
10.175	134176
10.181	134552
10.188	133859
10.194	132354
10.2	130862
10.207	130236
10.213	129712
10.219	128768
10.225	126525
10.232	124437
10.238	119378
10.244	114512
10.251	111318
10.257	110594
10.263	110584
10.27	108316
10.276	106824
10.282	105302
10.289	104268
10.295	102837
10.301	101179
10.307	102514
10.314	105118
10.32	107613
10.326	108525
10.333	108284
10.339	107146
10.345	103171
10.352	97443
10.358	91086
10.364	85705
10.371	83042
10.377	81961
10.383	81200
10.39	80598
10.396	79746
10.402	79037
10.408	76564
10.415	76937
10.421	86174
10.427	110548
10.434	159936
10.44	228924
10.446	304712
10.453	365358
10.459	403414
10.465	414082
10.472	414184
10.478	406047
10.484	401803
10.49	394781
10.497	386364
10.503	378163
10.509	367392
10.516	348173
10.522	314603
10.528	269668
10.535	228388
10.541	201013
10.547	191871
10.554	195570
10.56	204415
10.566	211084
10.572	212600
10.579	210229
10.585	204113
10.591	194888
10.598	180864
10.604	162899
10.61	145776
10.617	130942
10.623	117899
10.629	102888
10.636	87620
10.642	75996
10.648	68562
10.654	63981
10.661	61345
10.667	61436
10.673	62599
10.68	62884
10.686	62491
10.692	61985
10.699	60983
10.705	58662
10.711	55933
10.718	53687
10.724	52808
10.73	51820
10.736	50987
10.743	49684
10.749	50352
10.755	51396
10.762	53812
10.768	58083
10.774	65929
10.781	77092
10.787	93664
10.793	115092
10.8	141756
10.806	166784
10.812	188135
10.818	201157
10.825	207000
10.831	205521
10.837	200358
10.844	197720
10.85	196162
10.856	198406
10.863	201066
10.869	205652
10.875	210557
10.882	213906
10.888	220065
10.894	226216
10.901	237034
10.907	246082
10.913	249867
10.919	245503
10.926	232060
10.932	215992
10.938	197047
10.945	180332
10.951	164581
10.957	152538
10.964	141473
10.97	134318
10.976	137959
10.983	215607
10.989	551069
10.995	1475952
11.001	3190575
11.008	5704506
11.014	8876932
11.02	12425121
11.027	15888110
11.033	19068757
11.039	21741743
11.046	24164768
11.052	25975746
11.058	27412135
11.065	28459391
11.071	29532951
11.077	30425770
11.083	31313158
11.09	31933521
11.096	32448087
11.102	32614176
11.109	32898272
11.115	33390139
11.121	33854981
11.128	34283805
11.134	34420760
11.14	34800129
11.147	35060961
11.153	35259633
11.159	35536387
11.165	36015887
11.172	36663181
11.178	37227196
11.184	37592463
11.191	37938383
11.197	38109747
11.203	38313061
11.21	38586391
11.216	38521196
11.222	38639512
11.229	38316861
11.235	26343064
11.241	13782962
11.247	1264228
11.254	689138
11.26	391327
11.266	341282
11.273	318439
11.279	294685
11.285	278200
11.292	262004
11.298	249511
11.304	243749
11.311	238094
11.317	226987
11.323	206582
11.329	188743
11.336	178248
11.342	174000
11.348	171854
11.355	167756
11.361	163049
11.367	158600
11.374	156355
11.38	155937
11.386	159712
11.393	158847
11.399	154643
11.405	142658
11.412	132432
11.418	124623
11.424	121760
11.43	120550
11.437	119269
11.443	117317
11.449	114211
11.456	113691
11.462	111898
11.468	115550
11.475	124759
11.481	137876
11.487	144370
11.494	149910
11.5	184698
11.506	283327
11.512	419878
11.519	499720
11.525	465418
11.531	341542
11.538	222988
11.544	149547
11.55	118375
11.557	108705
11.563	112369
11.569	121908
11.576	127831
11.582	122167
11.588	112039
11.594	112030
11.601	194749
11.607	585596
11.613	1669486
11.62	3797881
11.626	6670811
11.632	9068721
11.639	9075369
11.645	6479699
11.651	3147818
11.658	987688
11.664	356346
11.67	224974
11.676	184575
11.683	164266
11.689	148002
11.695	138550
11.702	128371
11.708	123849
11.714	123174
11.721	127658
11.727	130414
11.733	128508
11.74	125190
11.746	123627
11.752	125152
11.758	124456
11.765	118208
11.771	106585
11.777	97705
11.784	94196
11.79	94634
11.796	96091
11.803	97402
11.809	96703
11.815	96412
11.822	94413
11.828	97067
11.834	99858
11.84	107052
11.847	112358
11.853	113498
11.859	110211
11.866	106766
11.872	105719
11.878	105364
11.885	106701
11.891	108479
11.897	110816
11.904	111392
11.91	110297
11.916	107084
11.922	102475
11.929	96222
11.935	89420
11.941	83133
11.948	79990
11.954	79491
11.96	79014
11.967	78896
11.973	81205
11.979	82510
11.986	84486
11.992	83399
11.998	81377
12.005	76718
12.011	73682
12.017	72609
12.023	73285
12.03	72540
12.036	72510
12.042	72995
12.049	72815
12.055	69839
12.061	66572
12.068	62753
12.074	63349
12.08	64272
12.087	66700
12.093	67826
12.099	67354
12.105	69207
12.112	70730
12.118	73515
12.124	73245
12.131	72110
12.137	72356
12.143	77127
12.15	85037
12.156	91480
12.162	92647
12.169	88130
12.175	80361
12.181	73963
12.187	72180
12.194	77206
12.2	85072
12.206	91027
12.213	92025
12.219	92573
12.225	91514
12.232	86727
12.238	76149
12.244	66384
12.251	58687
12.257	55829
12.263	55730
12.269	64540
12.276	71733
12.282	79732
12.288	78846
12.295	74983
12.301	68708
12.307	71107
12.314	96470
12.32	152101
12.326	219764
12.333	273536
12.339	298421
12.345	302107
12.351	284346
12.358	237230
12.364	175827
12.37	120475
12.377	88315
12.383	72324
12.389	64608
12.396	62046
12.402	61624
12.408	62074
12.415	64407
12.421	65691
12.427	65333
12.433	61691
12.44	56814
12.446	53227
12.452	49823
12.459	48407
12.465	47701
12.471	47953
12.478	48409
12.484	51153
12.49	55559
12.497	59364
12.503	61485
12.509	60885
12.516	60388
12.522	57466
12.528	54920
12.534	52795
12.541	51611
12.547	51416
12.553	49827
12.56	48582
12.566	46886
12.572	45630
12.579	45471
12.585	45487
12.591	45705
12.598	45859
12.604	46744
12.61	49953
12.616	61000
12.623	88895
12.629	133978
12.635	181228
12.642	199564
12.648	186366
12.654	150155
12.661	118806
12.667	94093
12.673	78322
12.68	66194
12.686	57598
12.692	51769
12.698	49393
12.705	47699
12.711	47750
12.717	45846
12.724	46214
12.73	47127
12.736	52003
12.743	58410
12.749	65649
12.755	69129
12.762	67461
12.768	59650
[truncated: 2,492 more rows]

## Sheet: GCMS BeeHappy
Time	Abundance
0.216	4378
0.223	4364
0.229	4514
0.235	4613
0.242	4258
0.248	4063
0.254	3811
0.261	4031
0.267	4014
0.273	3716
0.279	4001
0.286	4178
0.292	4287
0.298	3469
0.305	3262
0.311	3636
0.317	4022
0.324	4005
0.33	3625
0.336	4141
0.343	4016
0.349	4175
0.355	3863
0.362	3861
0.368	3869
0.374	3806
0.38	3775
0.387	3649
0.393	3447
0.399	3724
0.406	3653
0.412	3732
0.418	3000
0.425	2976
0.431	3037
0.437	3002
0.444	2913
0.45	2751
0.456	3214
0.462	2949
0.469	3104
0.475	3018
0.481	3222
0.488	2902
0.494	2729
0.5	2767
0.507	2881
0.513	3031
0.519	3117
0.526	3164
0.532	2828
0.538	2421
0.544	2105
0.551	2420
0.557	2499
0.563	2534
0.57	2395
0.576	2439
0.582	2416
0.589	2159
0.595	2265
0.601	2570
0.608	2867
0.614	3102
0.62	2879
0.626	2888
0.633	2461
0.639	2322
0.645	2261
0.652	2522
0.658	2981
0.664	3185
0.671	2931
0.677	2739
0.683	2597
0.69	2635
0.696	2662
0.702	2449
0.708	2412
0.715	2153
0.721	2345
0.727	2647
0.734	2606
0.74	2407
0.746	2234
0.753	2655
0.759	2743
0.765	2830
0.772	2577
0.778	2689
0.784	2394
0.79	2259
0.797	2364
0.803	2395
0.809	2423
0.816	2241
0.822	2756
0.828	2687
0.835	2665
0.841	2204
0.847	2317
0.854	2238
0.86	2333
0.866	2164
0.873	2434
0.879	2742
0.885	3290
0.891	3184
0.898	2975
0.904	2424
0.91	2277
0.917	2539
0.923	2779
0.929	2882
0.936	2630
0.942	2565
0.948	2606
0.955	2502
0.961	2591
0.967	2402
0.973	2388
0.98	2419
0.986	2673
0.992	2804
0.999	2625
1.005	2790
1.011	2639
1.018	2556
1.024	2000
1.03	2086
1.037	2580
1.043	2638
1.049	2495
1.055	2160
1.062	2474
1.068	2320
1.074	2406
1.081	2356
1.087	2687
1.093	2510
1.1	2120
1.106	1869
1.112	1984
1.119	2448
1.125	2731
1.131	2812
1.137	2743
1.144	2594
1.15	2393
1.156	2472
1.163	2481
1.169	2791
1.175	2774
1.182	3155
1.188	2763
1.194	2804
1.201	2479
1.207	2792
1.213	2555
1.219	2423
1.226	2204
1.232	2213
1.238	2248
1.245	2340
1.251	2345
1.257	2356
1.264	2253
1.27	2013
1.276	1956
1.283	2186
1.289	2609
1.295	2933
1.301	2994
1.308	3284
1.314	3376
1.32	4062
1.327	4033
1.333	4608
1.339	4506
1.346	5072
1.352	5241
1.358	5837
1.365	5913
1.371	6473
1.377	6220
1.384	6334
1.39	6311
1.396	7198
1.402	7395
1.409	7996
1.415	7567
1.421	7873
1.428	7932
1.434	9334
1.44	10616
1.447	13528
1.453	13513
1.459	13431
1.466	14657
1.472	14943
1.478	15972
1.484	13703
1.491	14083
1.497	17396
1.503	16707
1.51	17063
1.516	17277
1.522	21394
1.529	22073
1.535	23027
1.541	19797
1.548	19694
1.554	20043
1.56	24423
1.566	24084
1.573	23833
1.579	23628
1.585	25267
1.592	25914
1.598	23086
1.604	23748
1.611	20786
1.617	21535
1.623	21458
1.63	22124
1.636	25350
1.642	25101
1.648	28130
1.655	25027
1.661	28787
1.667	28750
1.674	28736
1.68	25806
1.686	22753
1.693	26309
1.699	26593
1.705	29561
1.712	26733
1.718	30003
1.724	27810
1.73	28017
1.737	25597
1.743	25025
1.749	28676
1.756	27839
1.762	27936
1.768	23782
1.775	23923
1.781	24499
1.787	29086
1.794	29518
1.8	33547
1.806	33540
1.812	33816
1.819	32686
1.825	32739
1.831	36339
1.838	35255
1.844	33289
1.85	31368
1.857	32086
1.863	32935
1.869	33609
1.876	34270
1.882	33872
1.888	33942
1.895	33440
1.901	34549
1.907	35606
1.913	35879
1.92	37311
1.926	36024
1.932	35486
1.939	33368
1.945	35448
1.951	35684
1.958	35816
1.964	33249
1.97	33417
1.977	33741
1.983	33382
1.989	31140
1.995	28915
2.002	29206
2.008	30523
2.014	30793
2.021	30222
2.027	29151
2.033	30271
2.04	30565
2.046	30939
2.052	29988
2.059	29461
2.065	29663
2.071	28903
2.077	29978
2.084	28941
2.09	29139
2.096	27523
2.103	26946
2.109	26585
2.115	25899
2.122	26737
2.128	26340
2.134	26316
2.141	25388
2.147	26161
2.153	25262
2.159	26147
2.166	26134
2.172	26607
2.178	24951
2.185	23342
2.191	22613
2.197	22653
2.204	22103
2.21	22958
2.216	22308
2.223	22016
2.229	21399
2.235	21286
2.241	20598
2.248	19035
2.254	19579
2.26	19391
2.267	19151
2.273	17432
2.279	17024
2.286	16272
2.292	15958
2.298	15711
2.305	15468
2.311	14451
2.317	13758
2.323	13317
2.33	13464
2.336	13230
2.342	13413
2.349	13932
2.355	13950
2.361	13944
2.368	14184
2.374	14303
2.38	14786
2.387	14756
2.393	15158
2.399	15215
2.406	15575
2.412	15067
2.418	14775
2.424	13816
2.431	14043
2.437	14119
2.443	14132
2.45	14022
2.456	13709
2.462	13657
2.469	13369
2.475	13472
2.481	14130
2.488	15174
2.494	17615
2.5	19945
2.506	22786
2.513	24789
2.519	28074
2.525	30262
2.532	32353
2.538	33845
2.544	35963
2.551	38222
2.557	39759
2.563	41992
2.57	43650
2.576	45170
2.582	45696
2.588	47279
2.595	48925
2.601	49784
2.607	51299
2.614	52184
2.62	54918
2.626	55875
2.633	56504
2.639	55503
2.645	54783
2.652	55206
2.658	56585
2.664	56945
2.67	57888
2.677	57246
2.683	58498
2.689	57965
2.696	58204
2.702	58005
2.708	58107
2.715	57924
2.721	57337
2.727	58390
2.734	58154
2.74	58028
2.746	57010
2.752	57625
2.759	57506
2.765	57370
2.771	57219
2.778	55816
2.784	55509
2.79	54295
2.797	54135
2.803	53025
2.809	53292
2.816	52842
2.822	53101
2.828	52826
2.834	53096
2.841	53001
2.847	52797
2.853	52254
2.86	52060
2.866	51895
2.872	52334
2.879	53457
2.885	53338
2.891	52697
2.898	50087
2.904	49789
2.91	48900
2.917	48557
2.923	46262
2.929	44780
2.935	42419
2.942	39268
2.948	34700
2.954	29382
2.961	25353
2.967	22430
2.973	19695
2.98	17855
2.986	16376
2.992	16483
2.998	16314
3.005	15764
3.011	14495
3.017	12671
3.024	11302
3.03	10926
3.036	10689
3.043	11177
3.049	10858
3.055	10567
3.062	10009
3.068	9307
3.074	9396
3.081	8987
3.087	9696
3.093	10094
3.099	10049
3.106	9030
3.112	8060
3.118	8214
3.125	8692
3.131	8777
3.137	8766
3.144	8038
3.15	7745
3.156	8014
3.163	8441
3.169	8303
3.175	8228
3.181	8425
3.188	8871
3.194	8530
3.2	9050
3.207	9329
3.213	10543
3.219	10434
3.226	11200
3.232	10637
3.238	10965
3.245	11327
3.251	11688
3.257	12289
3.263	12047
3.27	12385
3.276	12335
3.282	13013
3.289	13529
3.295	13802
3.301	14249
3.308	13916
3.314	13966
3.32	13200
3.327	13050
3.333	12951
3.339	13025
3.345	13456
3.352	12930
3.358	13078
3.364	13238
3.371	13850
3.377	14017
3.383	13524
3.39	13303
3.396	13080
3.402	13636
3.409	14621
3.415	14646
3.421	14622
3.428	13742
3.434	13684
3.44	13128
3.446	12736
3.453	12832
3.459	13292
3.465	13104
3.472	13490
3.478	13349
3.484	14094
3.491	13543
3.497	14773
3.503	14380
3.51	14365
3.516	13336
3.522	13626
3.528	13529
3.535	13302
3.541	14486
3.547	14398
3.554	15153
3.56	14728
3.566	15787
3.573	14642
3.579	13135
3.585	12034
3.592	12188
3.598	12179
3.604	13410
3.61	14586
3.617	14904
3.623	14832
3.629	14345
3.636	14180
3.642	12167
3.648	10497
3.655	9685
3.661	9048
3.667	8374
3.674	7577
3.68	8348
3.686	8153
3.692	9227
3.699	8152
3.705	7804
3.711	6609
3.718	6310
3.724	6179
3.73	5646
3.737	5406
3.743	5040
3.749	5955
3.756	5679
3.762	5513
3.768	4521
3.774	4541
3.781	5554
3.787	5548
3.793	6680
3.8	6312
3.806	6242
3.812	4845
3.819	5434
3.825	5896
3.831	6013
3.838	5559
3.844	5774
3.85	6674
3.856	6615
3.863	6145
3.869	5890
3.875	5981
3.882	5378
3.888	5029
3.894	4569
3.901	4705
3.907	4747
3.913	5302
3.92	5695
3.926	5738
3.932	5236
3.939	5246
3.945	4948
3.951	4700
3.957	5069
3.964	5529
3.97	5619
3.976	5268
3.983	4930
3.989	5132
3.995	5063
4.002	5412
4.008	5609
4.014	5771
4.021	6236
4.027	5917
4.033	5885
4.039	5533
4.046	5680
4.052	5844
4.058	5535
4.065	5426
4.071	4821
4.077	4552
4.084	4269
4.09	5080
4.096	5342
4.103	5676
4.109	5181
4.115	5578
4.121	5590
4.128	5465
4.134	5061
4.14	4964
4.147	5420
4.153	5368
4.159	5694
4.166	5226
4.172	4761
4.178	4054
4.185	3824
4.191	4247
4.197	4196
4.203	3946
4.21	3897
4.216	3699
4.222	4209
4.229	4349
4.235	4708
4.241	4677
4.248	4362
4.254	4429
4.26	4497
4.267	4603
4.273	4794
4.279	4995
4.285	5146
4.292	4682
4.298	4399
4.304	4504
4.311	4930
4.317	4841
4.323	4968
4.33	4715
4.336	5008
4.342	4484
4.349	4478
4.355	4456
4.361	4909
4.367	5306
4.374	5021
4.38	5146
4.386	4833
4.393	5274
4.399	4777
4.405	4793
4.412	4784
4.418	5305
4.424	5592
4.431	5647
4.437	5135
4.443	4878
4.449	4721
4.456	4958
4.462	4930
4.468	5066
4.475	5296
4.481	5559
4.487	5846
4.494	5591
4.5	5533
4.506	4978
4.513	5290
4.519	5153
4.525	5173
4.532	5064
4.538	5449
4.544	6145
4.55	6492
4.557	6137
4.563	5389
4.569	5256
4.576	5536
4.582	5937
4.588	5897
4.595	5480
4.601	5426
4.607	5467
4.614	5737
4.62	5550
4.626	5760
4.632	5998
4.639	6150
4.645	6470
4.651	6414
4.658	6666
4.664	6504
4.67	6470
4.677	6639
4.683	6601
4.689	6748
4.696	6558
4.702	6007
4.708	5741
4.714	5563
4.721	6156
4.727	6260
4.733	6320
4.74	6153
4.746	5931
4.752	6622
4.759	6320
4.765	6757
4.771	6003
4.778	6058
4.784	5962
4.79	6218
4.796	6656
4.803	6677
4.809	6677
4.815	6251
4.822	5948
4.828	5806
4.834	5437
4.841	6018
4.847	6028
4.853	6214
4.86	5856
4.866	5515
4.872	5978
4.878	6356
4.885	6742
4.891	6261
4.897	6002
4.904	6026
4.91	6171
4.916	6512
4.923	6701
4.929	6307
4.935	5735
4.942	5238
4.948	5603
4.954	6061
4.96	6469
4.967	6825
4.973	7013
4.979	7516
4.986	8166
4.992	8546
4.998	9189
5.005	9825
5.011	10655
5.017	11743
5.024	12590
5.03	13318
5.036	13889
5.043	15024
5.049	16033
5.055	15701
5.061	15572
5.068	15733
5.074	16865
5.08	17244
5.087	17334
5.093	17425
5.099	18351
5.106	18737
5.112	19525
5.118	19635
5.125	19673
5.131	20057
5.137	20008
5.143	20153
5.15	19141
5.156	19440
5.162	20221
5.169	20925
5.175	20240
5.181	19592
5.188	20191
5.194	21221
5.2	22132
5.207	21782
5.213	21799
5.219	21971
5.225	22110
5.232	21142
5.238	20464
5.244	20636
5.251	21330
5.257	21821
5.263	21350
5.27	20315
5.276	18991
5.282	15217
5.289	11679
5.295	7347
5.301	5411
5.307	4140
5.314	3774
5.32	4150
5.326	4183
5.333	4118
5.339	3600
5.345	3142
5.352	2519
5.358	2516
5.364	2734
5.371	3325
5.377	3497
5.383	3374
5.389	3096
5.396	2920
5.402	3029
5.408	3184
5.415	3979
5.421	8038
5.427	20447
5.434	39413
5.44	62898
5.446	82623
5.453	99845
5.459	112006
5.465	121187
5.471	130391
5.478	138412
5.484	144437
5.49	147531
5.497	149698
5.503	151981
5.509	150834
5.516	150391
5.522	153255
5.528	156904
5.535	158554
5.541	157800
5.547	158078
5.554	158295
5.56	156420
5.566	155647
5.572	153268
5.579	153489
5.585	150805
5.591	151095
5.598	151394
5.604	150733
5.61	146513
5.617	142662
5.623	140484
5.629	140646
5.636	140167
5.642	138029
5.648	138401
5.654	135224
5.661	133345
5.667	131588
5.673	130213
5.68	130453
5.686	125116
5.692	119366
5.699	108041
5.705	95253
5.711	81034
5.718	67812
5.724	56035
5.73	46687
5.736	38584
5.743	33266
5.749	28634
5.755	26012
5.762	22704
5.768	20405
5.774	19445
5.781	18424
5.787	17298
5.793	15769
5.8	15423
5.806	15251
5.812	14369
5.818	13682
5.825	12611
5.831	12510
5.837	12202
5.844	12111
5.85	11740
5.856	11085
5.863	10764
5.869	10739
5.875	10566
5.882	10056
5.888	9091
5.894	9179
5.9	9449
5.907	9054
5.913	8668
5.919	8125
5.926	8378
5.932	7844
5.938	8060
5.945	8396
5.951	11691
5.957	17356
5.964	26422
5.97	35419
5.976	43796
5.982	49617
5.989	54129
5.995	57602
6.001	59678
6.008	60239
6.014	60575
6.02	63026
6.027	64361
6.033	64995
6.039	63346
6.046	63444
6.052	63252
6.058	63640
6.065	62343
6.071	61583
6.077	60617
6.083	60977
6.09	60353
6.096	59496
6.102	57763
6.109	56019
6.115	54234
6.121	53715
6.128	53298
6.134	52392
6.14	50163
6.147	47288
6.153	46384
6.159	45720
6.165	45528
6.172	44581
6.178	42571
6.184	39583
6.191	34770
6.197	31005
6.203	27307
6.21	24569
6.216	21618
6.222	19109
6.229	16830
6.235	15775
6.241	14856
6.247	14347
6.254	13356
6.26	12425
6.266	11272
6.273	10904
6.279	10487
6.285	10349
6.292	10482
6.298	10269
6.304	9665
6.311	8723
6.317	8780
6.323	8949
6.329	8559
6.336	8294
6.342	7876
6.348	8101
6.355	8835
6.361	9500
6.367	9753
6.374	9197
6.38	9414
6.386	9238
6.393	9254
6.399	8912
6.405	8957
6.411	9321
6.418	9600
6.424	9807
6.43	9438
6.437	9000
6.443	8677
6.449	8761
6.456	8812
6.462	8861
6.468	8820
6.475	8701
6.481	8503
6.487	8246
6.493	8261
6.5	8115
6.506	7891
6.512	7418
6.519	7214
6.525	7154
6.531	7298
6.538	6778
6.544	6591
6.55	6441
6.557	6763
6.563	6312
6.569	5863
6.575	5480
6.582	5389
6.588	5450
6.594	5265
6.601	5395
6.607	5150
6.613	5398
6.62	5306
6.626	5179
6.632	4784
6.639	4533
6.645	4632
6.651	4936
6.658	4972
6.664	4988
6.67	5047
6.676	5232
6.683	5390
6.689	5369
6.695	5389
6.702	5556
6.708	5376
6.714	5299
6.721	5247
6.727	5384
6.733	5482
6.74	5465
6.746	5633
6.752	5909
6.758	6027
6.765	6053
6.771	5875
6.777	5608
6.784	5323
6.79	5416
6.796	5556
6.803	5692
6.809	5123
6.815	4898
6.822	4865
6.828	5205
6.834	5195
6.84	5148
6.847	4851
6.853	5017
6.859	5315
6.866	5343
6.872	5608
6.878	5267
6.885	6001
6.891	5870
6.897	5932
6.904	5462
6.91	4911
6.916	4876
6.922	4983
6.929	5621
6.935	5785
6.941	5662
6.948	5102
6.954	4903
6.96	4623
6.967	4799
6.973	4725
6.979	4987
6.986	4775
6.992	4661
6.998	4672
7.004	5112
7.011	5225
7.017	5019
7.023	5818
7.03	7258
7.036	9930
7.042	11769
7.049	14336
7.055	16315
7.061	18948
7.068	20382
7.074	22151
7.08	23260
7.087	24677
7.093	25249
7.099	26210
7.105	26435
7.112	26741
7.118	26320
7.124	26648
7.131	25799
7.137	24467
7.143	22581
7.15	21698
7.156	20250
7.162	18544
7.169	17310
7.175	16777
7.181	16414
7.187	15293
7.194	14664
7.2	14221
7.206	13741
7.213	12882
7.219	12779
7.225	12379
7.232	12209
7.238	10781
7.244	10799
7.251	10720
7.257	10455
7.263	10250
7.269	10780
7.276	13119
7.282	15462
7.288	17356
7.295	18347
7.301	19114
7.307	20667
7.314	21704
7.32	22465
7.326	21825
7.333	21914
7.339	21676
7.345	21332
7.351	20187
7.358	19581
7.364	19715
7.37	19924
7.377	19167
7.383	18680
7.389	18288
7.396	18079
7.402	17579
7.408	16833
7.415	16238
7.421	15244
7.427	14446
7.433	13289
7.44	12522
7.446	12510
7.452	11742
7.459	10800
7.465	9545
7.471	9569
7.478	9265
7.484	8871
7.49	8000
7.497	7327
7.503	6880
7.509	6934
7.515	7337
7.522	7076
7.528	6456
7.534	6171
7.541	6002
7.547	6295
7.553	5689
7.56	5264
7.566	4967
7.572	5153
7.579	5574
7.585	5660
7.591	5335
7.598	4922
7.604	5080
7.61	5677
7.616	5995
7.623	5402
7.629	5087
7.635	4732
7.642	4909
7.648	4558
7.654	4579
7.661	4616
7.667	4852
7.673	5203
7.68	5277
7.686	4973
7.692	4668
7.698	4916
7.705	5421
7.711	5477
7.717	5261
7.724	5260
7.73	5925
7.736	6268
7.743	6606
7.749	6708
7.755	6430
7.762	6251
7.768	5859
7.774	6411
7.78	6053
7.787	6212
7.793	5657
7.799	5862
7.806	5701
7.812	5770
7.818	5987
7.825	5803
7.831	5623
7.837	5390
7.844	5408
7.85	5668
7.856	5698
7.862	5655
7.869	5384
7.875	5232
7.881	5139
7.888	4984
7.894	4758
7.9	4802
7.907	5014
7.913	5027
7.919	4963
7.926	4644
7.932	4544
7.938	4465
7.944	4791
7.951	4806
7.957	4393
7.963	4201
7.97	4874
7.976	5419
7.982	5462
7.989	4998
7.995	4784
8.001	4734
8.008	4261
8.014	4187
8.02	4106
8.026	4482
8.033	4615
8.039	4480
8.045	4456
8.052	4714
8.058	4995
8.064	4544
8.071	4280
8.077	4331
8.083	5148
8.09	5202
8.096	5808
8.102	5852
8.109	7214
8.115	8677
8.121	10541
8.127	11460
8.134	11737
8.14	12698
8.146	13984
8.153	15291
8.159	15578
8.165	15716
8.172	14892
8.178	13805
8.184	11800
8.191	10219
8.197	8572
8.203	7795
8.209	6384
8.216	6029
8.222	5244
8.228	5477
8.235	5232
8.241	5275
8.247	5634
8.254	5794
8.26	5975
8.266	5918
8.273	6059
8.279	5512
8.285	5187
8.291	4898
8.298	4981
8.304	5266
8.31	5431
8.317	5255
8.323	4772
8.329	4287
8.336	4815
8.342	4997
8.348	4837
8.355	4587
8.361	4105
8.367	4473
8.373	4780
8.38	4869
8.386	4301
8.392	3873
8.399	3872
8.405	4523
8.411	4467
8.418	4367
8.424	4190
8.43	4667
8.437	5185
8.443	5650
8.449	5836
8.455	6064
8.462	6264
8.468	6766
8.474	7535
8.481	7952
8.487	8236
8.493	7857
8.5	7500
8.506	7145
8.512	7688
8.519	7418
8.525	7339
8.531	6752
8.537	7393
8.544	7639
8.55	8000
8.556	8238
8.563	8574
8.569	8925
8.575	9020
8.582	8484
8.588	8163
8.594	7745
8.601	8030
8.607	8294
8.613	7956
8.62	7451
8.626	6504
8.632	5969
8.638	4895
8.645	4413
8.651	4435
8.657	4928
8.664	5369
8.67	5412
8.676	5469
8.683	5138
8.689	5132
8.695	4719
8.702	4763
8.708	4763
8.714	5220
8.72	5271
8.727	4942
8.733	4384
8.739	3813
8.746	4072
8.752	4839
8.758	5402
8.765	5800
8.771	7713
8.777	11896
8.784	19301
8.79	29554
8.796	41866
8.802	54030
8.809	62438
8.815	67243
8.821	68221
8.828	67932
8.834	64005
8.84	56773
8.847	44390
8.853	31763
8.859	20853
8.866	14911
8.872	11782
8.878	9880
8.884	8455
8.891	7512
8.897	6753
8.903	6569
8.91	6244
8.916	6436
8.922	6388
8.929	6205
8.935	5939
8.941	5594
8.948	5314
8.954	5441
8.96	5130
8.966	5783
8.973	6083
8.979	6743
8.985	7001
8.992	7866
8.998	8204
9.004	8054
9.011	7333
9.017	6730
9.023	6269
9.03	5742
9.036	5528
9.042	5471
9.048	5244
9.055	4554
9.061	4291
9.067	3854
9.074	4189
9.08	4152
9.086	4368
9.093	4310
9.099	4008
9.105	3719
9.112	3497
9.118	3539
9.124	3948
9.13	3830
9.137	3839
9.143	3372
9.149	3386
9.156	3365
9.162	3721
9.168	3949
9.175	3997
9.181	4017
9.187	4207
9.194	3939
9.2	4120
9.206	4127
9.213	4502
9.219	4929
9.225	4961
9.231	4682
9.238	4079
9.244	4291
9.25	5910
9.257	9705
9.263	14668
9.269	19581
9.276	21806
9.282	23658
9.288	24651
9.295	25547
9.301	24159
9.307	22670
9.313	20600
9.32	18203
9.326	14959
9.332	11185
9.339	8569
9.345	6554
9.351	5868
9.358	5539
9.364	5199
9.37	4604
9.377	4425
9.383	4486
9.389	4785
9.395	4614
9.402	4131
9.408	3935
9.414	3728
9.421	3984
9.427	4316
9.433	4330
9.44	4152
9.446	4005
9.452	4005
9.459	4201
9.465	4099
9.471	4147
9.477	4118
9.484	4229
9.49	4092
9.496	3774
9.503	3571
9.509	3433
9.515	3142
9.522	3067
9.528	3115
9.534	3578
9.541	3312
9.547	3240
9.553	3473
9.559	3345
9.566	3283
9.572	2864
9.578	3160
9.585	3614
9.591	3916
9.597	3822
9.604	3513
9.61	3442
9.616	3433
9.623	3510
9.629	3608
9.635	3763
9.642	3632
9.648	3335
9.654	3297
9.66	3299
9.667	3368
9.673	3490
9.679	3834
9.686	3592
9.692	3230
9.698	2774
9.705	3200
9.711	3985
9.717	4550
9.724	5176
9.73	5845
9.736	6838
9.742	7303
9.749	7670
9.755	7860
9.761	8402
9.768	8517
9.774	8447
9.78	7879
9.787	7720
9.793	7323
9.799	6871
9.806	5986
9.812	5427
9.818	4915
9.824	4587
9.831	4106
9.837	4426
9.843	4664
9.85	5105
9.856	5255
9.862	5081
9.869	5070
9.875	4418
9.881	4022
9.888	3400
9.894	3026
9.9	3070
9.906	3196
9.913	3614
9.919	3789
9.925	3542
9.932	3404
9.938	3078
9.944	3210
9.951	3078
9.957	3104
9.963	3252
9.97	3321
9.976	3530
9.982	3761
9.988	4283
9.995	4633
10.001	4783
10.007	4828
10.014	5028
10.02	5064
10.026	4736
10.033	4398
10.039	4643
10.045	4736
10.052	4684
10.058	4067
10.064	4077
10.07	4107
10.077	4383
10.083	4347
10.089	4355
10.096	4259
10.102	4089
10.108	4156
10.115	3907
10.121	3951
10.127	3880
10.134	4094
10.14	3790
10.146	3293
10.153	3158
10.159	3615
10.165	3961
10.171	3967
10.178	3542
10.184	3366
10.19	3592
10.197	4083
10.203	4933
10.209	5431
10.216	6064
10.222	6370
10.228	5837
10.235	5130
10.241	4093
10.247	3782
10.253	3639
10.26	3294
10.266	3497
10.272	3411
10.279	3745
10.285	3602
10.291	3511
10.298	3503
10.304	3393
10.31	3477
10.317	3449
10.323	3488
10.329	3383
10.335	3014
10.342	3032
10.348	3086
10.354	3305
10.361	3347
10.367	3295
10.373	3071
10.38	2843
10.386	2993
10.392	3338
10.399	3426
10.405	3868
10.411	4289
10.417	5215
10.424	5663
10.43	6176
10.436	6152
10.443	5891
10.449	5506
10.455	5524
10.462	5573
10.468	5625
10.474	5333
10.481	5299
10.487	5395
10.493	5956
10.499	5820
10.506	6024
10.512	6247
10.518	6676
10.525	7189
10.531	7141
10.537	7248
10.544	6536
10.55	6074
10.556	5511
10.563	5445
10.569	5236
10.575	5060
10.581	4705
10.588	4486
10.594	4500
10.6	5087
10.607	5542
10.613	5530
10.619	5193
10.626	4526
10.632	4659
10.638	4500
10.645	4958
10.651	4712
10.657	4619
10.664	4120
10.67	3839
10.676	3786
10.682	3802
10.689	4014
10.695	3947
10.701	3768
10.708	3176
10.714	3117
10.72	3203
10.727	3514
10.733	3269
10.739	3260
10.746	3446
10.752	3256
10.758	3063
10.764	3007
10.771	3596
10.777	3778
10.783	3881
10.79	3704
10.796	3634
10.802	3280
10.809	3129
10.815	3442
10.821	4526
10.828	4534
10.834	4146
10.84	3372
10.846	3464
10.853	4059
10.859	5376
10.865	7709
10.872	10440
10.878	13529
10.884	15583
10.891	16118
10.897	14597
10.903	11982
10.91	9108
10.916	6782
10.922	5658
10.928	4866
10.935	4227
10.941	3858
10.947	4233
10.954	4016
10.96	4365
10.966	4662
10.973	5537
10.979	6582
10.985	7678
10.992	8624
10.998	8331
11.004	8188
11.01	7604
11.017	7585
11.023	7001
11.029	6319
11.036	5072
11.042	4364
11.048	4046
11.055	3862
11.061	3221
11.067	3208
11.074	3178
11.08	3752
11.086	4021
11.092	4698
11.099	5213
11.105	6702
11.111	8204
11.118	9035
11.124	8530
11.13	7359
11.137	6242
11.143	5312
11.149	4850
11.156	4443
11.162	4363
11.168	4293
11.175	4307
11.181	3976
11.187	3628
11.193	3393
11.2	3368
11.206	3420
11.212	3499
11.219	3750
11.225	3936
11.231	4146
11.238	3965
11.244	3482
11.25	3484
11.257	3286
11.263	3252
11.269	3176
11.275	3252
11.282	3389
11.288	3140
11.294	3232
11.301	3259
11.307	3352
11.313	3304
11.32	3466
11.326	3592
11.332	3887
11.339	3648
11.345	3499
11.351	3523
11.357	3545
11.364	3465
11.37	2878
11.376	3051
11.383	3267
11.389	3698
11.395	3128
11.402	2981
11.408	2662
11.414	3206
11.421	2996
11.427	2766
11.433	2328
11.439	2307
11.446	2392
11.452	2709
11.458	2924
11.465	3020
11.471	2954
11.477	3764
11.484	7785
11.49	17037
11.496	33528
11.503	51504
11.509	59001
11.515	50298
11.521	30826
11.528	14626
11.534	6304
11.54	4222
11.547	4665
11.553	4796
11.559	4811
11.566	4053
11.572	3594
11.578	3158
11.585	3044
11.591	2657
11.597	2807
11.603	2466
11.61	2984
11.616	2644
11.622	2856
11.629	2423
11.635	2393
11.641	2262
11.648	2147
11.654	2319
11.66	2155
11.667	2400
11.673	2375
11.679	2485
11.686	2463
11.692	2383
11.698	2745
11.704	3251
11.711	3285
11.717	3152
11.723	2762
11.73	2955
11.736	3017
11.742	2940
11.749	2731
11.755	2786
11.761	2761
11.768	2747
11.774	2674
11.78	2759
11.786	2891
11.793	2789
11.799	2802
11.805	2519
11.812	2740
11.818	2691
11.824	2887
11.831	2858
11.837	3123
11.843	3303
11.85	2869
11.856	2449
11.862	1997
11.868	2174
11.875	2422
11.881	3211
11.887	3540
11.894	3497
11.9	2984
11.906	2669
11.913	2442
11.919	2285
11.925	2297
11.932	2512
11.938	2301
11.944	2046
11.95	1952
11.957	2380
11.963	2337
11.969	2315
11.976	2096
11.982	2494
11.988	2511
11.995	2568
12.001	2530
12.007	2704
12.014	2889
12.02	2637
12.026	2584
12.032	2692
12.039	2748
12.045	2855
12.051	2953
12.058	2878
12.064	2810
12.07	2422
12.077	2832
12.083	2613
12.089	2758
12.096	2389
12.102	2696
12.108	2612
12.114	2844
12.121	2834
12.127	2916
12.133	2904
12.14	2941
12.146	2978
12.152	2979
12.159	2865
12.165	2758
12.171	2597
12.178	2394
12.184	2347
12.19	2325
12.197	2667
12.203	2683
12.209	2820
12.215	2872
12.222	2876
12.228	2705
12.234	2565
12.241	2541
12.247	2653
12.253	2563
12.26	2606
12.266	2748
12.272	2927
12.279	2891
12.285	3001
12.291	3094
12.297	3504
12.304	3182
12.31	2692
12.316	2179
12.323	2065
12.329	2337
12.335	2673
12.342	2846
12.348	2952
12.354	3390
12.361	4104
12.367	4071
12.373	3650
12.379	2978
12.386	2760
12.392	2997
12.398	3036
12.405	3255
12.411	2875
12.417	2774
12.424	2606
12.43	2575
12.436	2627
12.443	2715
12.449	2761
12.455	2772
12.461	2691
12.468	2458
12.474	2346
12.48	2385
12.487	2794
12.493	2732
12.499	2551
12.506	2262
12.512	2484
12.518	2657
12.525	2647
12.531	2469
12.537	2378
12.543	2461
12.55	2461
12.556	2434
12.562	2718
12.569	2678
12.575	2722
12.581	2361
12.588	2506
12.594	2426
12.6	2557
12.607	2499
12.613	2707
12.619	2679
12.625	3068
12.632	3189
12.638	3421
12.644	3536
12.651	3495
12.657	3597
12.663	3482
12.67	3306
12.676	3010
12.682	2771
12.689	2964
12.695	2969
12.701	2972
12.708	2909
12.714	3352
12.72	3355
12.726	3713
12.733	4565
12.739	6927
12.745	9163
12.752	10832
12.758	10846
12.764	9770
12.771	8259
12.777	6706
12.783	5635
12.79	5055
12.796	4229
12.802	4201
12.808	3390
12.815	3466
12.821	3297
[truncated: 2,484 more rows]

## Sheet: GCMS Manzate
Time	Abundance
0.093	0
0.099	192
0.105	0
0.111	0
0.116	0
0.122	0
0.128	0
0.134	150
0.139	0
0.145	0
0.151	0
0.156	0
0.162	0
0.168	0
0.174	176
0.179	0
0.185	0
0.191	0
0.196	0
0.202	0
0.208	0
0.214	0
0.219	0
0.225	0
0.231	0
0.237	0
0.242	0
0.248	0
0.254	0
0.259	0
0.265	0
0.271	0
0.277	0
0.282	0
0.288	0
0.294	0
0.299	0
0.305	0
0.311	0
0.317	0
0.322	0
0.328	0
0.334	0
0.34	0
0.345	0
0.351	0
0.357	0
0.362	0
0.368	0
0.374	0
0.38	0
0.385	0
0.391	0
0.397	0
0.402	0
0.408	0
0.414	0
0.42	0
0.425	0
0.431	0
0.437	0
0.443	0
0.448	0
0.454	0
0.46	0
0.465	0
0.471	0
0.477	0
0.483	0
0.488	0
0.494	0
0.5	0
0.505	0
0.511	0
0.517	0
0.523	0
0.528	0
0.534	0
0.54	0
0.545	0
0.551	0
0.557	0
0.563	0
0.568	0
0.574	0
0.58	0
0.586	0
0.591	0
0.597	0
0.603	0
0.608	0
0.614	0
0.62	0
0.626	0
0.631	0
0.637	0
0.643	0
0.649	0
0.654	0
0.66	0
0.666	0
0.671	183
0.677	0
0.683	0
0.689	0
0.694	0
0.7	0
0.706	0
0.711	0
0.717	0
0.723	0
0.729	0
0.734	0
0.74	0
0.746	0
0.751	0
0.757	0
0.763	0
0.769	0
0.774	0
0.78	0
0.786	0
0.792	0
0.797	0
0.803	0
0.809	0
0.814	0
0.82	0
0.826	0
0.832	0
0.837	0
0.843	0
0.849	0
0.854	0
0.86	0
0.866	240
0.872	0
0.877	0
0.883	0
0.889	0
0.895	0
0.9	0
0.906	0
0.912	0
0.917	0
0.923	0
0.929	0
0.935	0
0.94	0
0.946	0
0.952	0
0.957	0
0.963	0
0.969	0
0.975	0
0.98	0
0.986	0
0.992	0
0.998	0
1.003	0
1.009	0
1.015	0
1.02	0
1.026	0
1.032	0
1.038	0
1.043	0
1.049	0
1.055	0
1.06	0
1.066	0
1.072	0
1.078	0
1.083	156
1.089	0
1.095	0
1.101	0
1.106	0
1.112	0
1.118	0
1.123	0
1.129	0
1.135	0
1.141	0
1.146	0
1.152	0
1.158	0
1.163	0
1.169	0
1.175	0
1.181	0
1.186	0
1.192	0
1.198	0
1.204	0
1.209	0
1.215	275
1.221	223
1.226	318
1.232	452
1.238	649
1.244	637
1.249	796
1.255	1016
1.261	1503
1.266	1086
1.272	1229
1.278	1425
1.284	1117
1.289	1542
1.295	1561
1.301	1755
1.307	2223
1.312	2505
1.318	2818
1.324	3084
1.329	2407
1.335	3113
1.341	3232
1.347	3411
1.352	3449
1.358	4352
1.364	3114
1.369	4222
1.375	4151
1.381	4188
1.387	4257
1.392	4312
1.398	4316
1.404	3757
1.41	3968
1.415	3699
1.421	4508
1.427	4668
1.432	4880
1.438	4258
1.444	3859
1.45	4148
1.455	4274
1.461	4376
1.467	5150
1.472	5867
1.478	5482
1.484	7652
1.49	7177
1.495	10157
1.501	10999
1.507	12549
1.513	14709
1.518	18045
1.524	18648
1.53	22179
1.535	27749
1.541	31243
1.547	42126
1.553	61051
1.558	87830
1.564	118375
1.57	155893
1.575	196409
1.581	236462
1.587	274939
1.593	326928
1.598	363151
1.604	400853
1.61	441404
1.616	471127
1.621	508296
1.627	546105
1.633	561461
1.638	584305
1.644	619397
1.65	634292
1.656	649050
1.661	671937
1.667	685283
1.673	691086
1.678	697445
1.684	722597
1.69	721742
1.696	714440
1.701	746927
1.707	746286
1.713	747303
1.719	748007
1.724	742757
1.73	740081
1.736	740463
1.741	749283
1.747	751841
1.753	749052
1.759	746109
1.764	740932
1.77	734325
1.776	733648
1.781	725710
1.787	718097
1.793	726927
1.799	718941
1.804	729109
1.81	747801
1.816	743156
1.822	740164
1.827	726054
1.833	720515
1.839	717026
1.844	701106
1.85	699116
1.856	696223
1.862	683996
1.867	672890
1.873	672896
1.879	660155
1.884	658177
1.89	646375
1.896	635565
1.902	626369
1.907	629344
1.913	616547
1.919	618348
1.925	611494
1.93	602683
1.936	589809
1.942	581812
1.947	581064
1.953	566435
1.959	564450
1.965	553179
1.97	547889
1.976	533198
1.982	530764
1.987	526371
1.993	514387
1.999	513528
2.005	506318
2.01	497653
2.016	498898
2.022	492000
2.027	481109
2.033	470243
2.039	467505
2.045	452401
2.05	450183
2.056	445094
2.062	434916
2.068	439077
2.073	424607
2.079	410097
2.085	298655
2.09	162822
2.096	69077
2.102	33583
2.108	22878
2.113	20374
2.119	15456
2.125	14555
2.13	12041
2.136	10912
2.142	11048
2.148	10976
2.153	8815
2.159	8520
2.165	8926
2.171	7657
2.176	7376
2.182	6526
2.188	7136
2.193	6644
2.199	5570
2.205	5653
2.211	6064
2.216	5577
2.222	5535
2.228	5449
2.233	4430
2.239	4572
2.245	5028
2.251	4652
2.256	4235
2.262	3717
2.268	4045
2.274	3511
2.279	3138
2.285	3290
2.291	3725
2.296	2928
2.302	3041
2.308	2709
2.314	3133
2.319	3517
2.325	2642
2.331	2984
2.336	3212
2.342	3367
2.348	3128
2.354	3109
2.359	2610
2.365	3333
2.371	3015
2.377	2430
2.382	2315
2.388	2914
2.394	3875
2.399	4199
2.405	3414
2.411	2819
2.417	3179
2.422	3095
2.428	2997
2.434	3055
2.439	2894
2.445	2829
2.451	3348
2.457	3539
2.462	2805
2.468	2628
2.474	2726
2.48	3222
2.485	3054
2.491	2376
2.497	3469
2.502	2922
2.508	2368
2.514	3356
2.52	2853
2.525	3212
2.531	2906
2.537	2736
2.542	2363
2.548	2420
2.554	2674
2.56	2961
2.565	2995
2.571	2845
2.577	2446
2.583	2187
2.588	2565
2.594	2423
2.6	2795
2.605	2625
2.611	1948
2.617	2027
2.623	2828
2.628	2700
2.634	2622
2.64	2236
2.645	2866
2.651	2040
2.657	2636
2.663	2213
2.668	2339
2.674	1545
2.68	1941
2.686	2044
2.691	1990
2.697	1985
2.703	2196
2.708	2101
2.714	1781
2.72	1802
2.726	1521
2.731	1818
2.737	2039
2.743	2082
2.748	2014
2.754	1704
2.76	2709
2.766	1613
2.771	1886
2.777	2021
2.783	1571
2.789	1730
2.794	1957
2.8	1876
2.806	1582
2.811	2054
2.817	1457
2.823	1078
2.829	1293
2.834	967
2.84	1521
2.846	1183
2.851	1008
2.857	1598
2.863	1142
2.869	1122
2.874	815
2.88	1113
2.886	868
2.892	1067
2.897	885
2.903	984
2.909	590
2.914	812
2.92	1097
2.926	641
2.932	827
2.937	936
2.943	637
2.949	757
2.954	663
2.96	649
2.966	739
2.972	474
2.977	514
2.983	623
2.989	698
2.994	656
3	687
3.006	589
3.012	749
3.017	773
3.023	422
3.029	883
3.035	559
3.04	780
3.046	965
3.052	390
3.057	548
3.063	717
3.069	455
3.075	427
3.08	471
3.086	272
3.092	758
3.098	431
3.103	315
3.109	788
3.115	663
3.12	468
3.126	313
3.132	418
3.138	399
3.143	492
3.149	450
3.155	589
3.16	558
3.166	1083
3.172	392
3.178	274
3.183	341
3.189	581
3.195	562
3.201	585
3.206	545
3.212	721
3.218	355
3.223	527
3.229	443
3.235	603
3.241	836
3.246	302
3.252	407
3.258	303
3.263	707
3.269	301
3.275	609
3.281	1007
3.286	579
3.292	595
3.298	349
3.303	321
3.309	383
3.315	512
3.321	303
3.326	644
3.332	294
3.338	503
3.344	463
3.349	0
3.355	253
3.361	632
3.366	461
3.372	568
3.378	525
3.384	645
3.389	564
3.395	264
3.401	599
3.406	428
3.412	852
3.418	268
3.424	564
3.429	561
3.435	668
3.441	783
3.447	631
3.452	992
3.458	631
3.464	732
3.469	428
3.475	439
3.481	295
3.487	635
3.492	609
3.498	851
3.504	938
3.509	612
3.515	571
3.521	793
3.527	774
3.532	607
3.538	779
3.544	449
3.55	164
3.555	636
3.561	621
3.567	805
3.572	719
3.578	562
3.584	646
3.59	694
3.595	971
3.601	988
3.607	754
3.612	708
3.618	562
3.624	1103
3.63	727
3.635	196
3.641	652
3.647	441
3.653	0
3.658	704
3.664	413
3.67	368
3.675	533
3.681	664
3.687	610
3.693	587
3.698	517
3.704	649
3.71	682
3.715	671
3.721	562
3.727	347
3.733	451
3.738	661
3.744	577
3.75	231
3.756	614
3.761	401
3.767	506
3.773	340
3.778	438
3.784	198
3.79	634
3.796	451
3.801	551
3.807	566
3.813	608
3.818	864
3.824	364
3.83	408
3.836	177
3.841	0
3.847	161
3.853	241
3.859	189
3.864	0
3.87	0
3.876	166
3.881	223
3.887	153
3.893	238
3.899	214
3.904	225
3.91	150
3.916	223
3.921	0
3.927	382
3.933	196
3.939	0
3.944	387
3.95	517
3.956	272
3.962	0
3.967	401
3.973	285
3.979	167
3.984	161
3.99	0
3.996	207
4.002	156
4.007	277
4.013	0
4.019	0
4.024	247
4.03	0
4.036	155
4.042	204
4.047	164
4.053	0
4.059	150
4.065	0
4.07	206
4.076	0
4.082	0
4.087	259
4.093	346
4.099	380
4.105	210
4.11	345
4.116	425
4.122	0
4.127	164
4.133	208
4.139	0
4.145	587
4.15	228
4.156	170
4.162	180
4.168	525
4.173	320
4.179	0
4.185	151
4.19	0
4.196	153
4.202	0
4.208	366
4.213	0
4.219	0
4.225	188
4.23	328
4.236	402
4.242	294
4.248	0
4.253	357
4.259	397
4.265	423
4.271	834
4.276	539
4.282	159
4.288	213
4.293	0
4.299	158
4.305	0
4.311	697
4.316	478
4.322	0
4.328	394
4.333	341
4.339	343
4.345	301
4.351	170
4.356	204
4.362	412
4.368	170
4.373	277
4.379	266
4.385	369
4.391	292
4.396	195
4.402	0
4.408	155
4.414	312
4.419	697
4.425	179
4.431	597
4.436	676
4.442	326
4.448	236
4.454	165
4.459	182
4.465	204
4.471	391
4.477	551
4.482	493
4.488	1007
4.494	694
4.499	748
4.505	680
4.511	791
4.517	739
4.522	1333
4.528	1570
4.534	1800
4.539	1831
4.545	1685
4.551	2529
4.557	2447
4.562	3603
4.568	3084
4.574	3094
4.579	4409
4.585	3345
4.591	4841
4.597	3677
4.602	4211
4.608	4442
4.614	4414
4.62	5109
4.625	6144
4.631	5113
4.637	5350
4.642	5238
4.648	5593
4.654	5785
4.66	5440
4.665	5212
4.671	6597
4.677	6609
4.682	7156
4.688	7274
4.694	6982
4.7	7597
4.705	8025
4.711	6570
4.717	7741
4.723	6878
4.728	8340
4.734	8535
4.74	7457
4.745	7816
4.751	8728
4.757	7376
4.763	7903
4.768	7247
4.774	6987
4.78	8450
4.785	8544
4.791	9339
4.797	8228
4.803	9182
4.808	8063
4.814	8531
4.82	9518
4.826	8358
4.831	9233
4.837	8864
4.843	8115
4.848	8860
4.854	8612
4.86	9532
4.866	9912
4.871	8584
4.877	8609
4.883	7900
4.888	6079
4.894	5202
4.9	3047
4.906	2835
4.911	1888
4.917	564
4.923	380
4.929	220
4.934	0
4.94	364
4.946	328
4.951	0
4.957	494
4.963	300
4.969	323
4.974	0
4.98	188
4.986	375
4.991	333
4.997	285
5.003	450
5.009	150
5.014	351
5.02	320
5.026	0
5.032	162
5.037	151
5.043	0
5.049	0
5.054	209
5.06	0
5.066	0
5.072	152
5.077	0
5.083	424
5.089	0
5.094	0
5.1	154
5.106	171
5.112	396
5.117	0
5.123	0
5.129	162
5.135	192
5.14	192
5.146	0
5.152	160
5.157	0
5.163	0
5.169	418
5.175	0
5.18	0
5.186	0
5.192	0
5.197	278
5.203	0
5.209	0
5.215	452
5.22	165
5.226	207
5.232	157
5.238	216
5.243	0
5.249	0
5.255	0
5.26	0
5.266	156
5.272	0
5.278	0
5.283	0
5.289	0
5.295	0
5.3	275
5.306	0
5.312	0
5.318	0
5.323	337
5.329	0
5.335	0
5.341	0
5.346	0
5.352	0
5.358	160
5.363	176
5.369	153
5.375	0
5.381	0
5.386	0
5.392	0
5.398	170
5.403	0
5.409	0
5.415	0
5.421	0
5.426	0
5.432	0
5.438	0
5.444	0
5.449	0
5.455	0
5.461	179
5.466	0
5.472	0
5.478	0
5.484	0
5.489	0
5.495	0
5.501	0
5.506	0
5.512	159
5.518	0
5.524	0
5.529	0
5.535	153
5.541	0
5.547	0
5.552	0
5.558	174
5.564	0
5.569	156
5.575	0
5.581	0
5.587	0
5.592	224
5.598	167
5.604	364
5.609	0
5.615	0
5.621	0
5.627	0
5.632	235
5.638	0
5.644	0
5.65	154
5.655	449
5.661	0
5.667	173
5.672	0
5.678	156
5.684	176
5.69	322
5.695	503
5.701	245
5.707	323
5.712	246
5.718	404
5.724	715
5.73	460
5.735	363
5.741	414
5.747	751
5.753	600
5.758	565
5.764	496
5.77	566
5.775	333
5.781	496
5.787	332
5.793	212
5.798	181
5.804	0
5.81	342
5.815	173
5.821	450
5.827	186
5.833	180
5.838	317
5.844	235
5.85	592
5.855	225
5.861	192
5.867	0
5.873	448
5.878	359
5.884	238
5.89	379
5.896	534
5.901	259
5.907	446
5.913	251
5.918	232
5.924	172
5.93	234
5.936	388
5.941	620
5.947	347
5.953	151
5.958	0
5.964	0
5.97	331
5.976	329
5.981	155
5.987	0
5.993	0
5.999	0
6.004	175
6.01	0
6.016	0
6.021	0
6.027	0
6.033	0
6.039	0
6.044	0
6.05	0
6.056	0
6.061	0
6.067	0
6.073	0
6.079	0
6.084	0
6.09	150
6.096	0
6.102	206
6.107	0
6.113	0
6.119	0
6.124	157
6.13	0
6.136	0
6.142	0
6.147	0
6.153	0
6.159	0
6.164	0
6.17	0
6.176	222
6.182	0
6.187	0
6.193	0
6.199	0
6.205	254
6.21	176
6.216	0
6.222	410
6.227	152
6.233	0
6.239	0
6.245	0
6.25	166
6.256	0
6.262	0
6.267	177
6.273	0
6.279	0
6.285	0
6.29	177
6.296	0
6.302	0
6.308	0
6.313	335
6.319	0
6.325	164
6.33	194
6.336	0
6.342	0
6.348	0
6.353	0
6.359	0
6.365	0
6.37	216
6.376	264
6.382	0
6.388	0
6.393	338
6.399	0
6.405	174
6.411	0
6.416	159
6.422	0
6.428	396
6.433	160
6.439	173
6.445	0
6.451	0
6.456	0
6.462	153
6.468	0
6.473	0
6.479	0
6.485	0
6.491	0
6.496	0
6.502	0
6.508	171
6.514	186
6.519	542
6.525	706
6.531	594
6.536	494
6.542	1119
6.548	981
6.554	1040
6.559	983
6.565	1118
6.571	1001
6.576	1100
6.582	1079
6.588	1004
6.594	861
6.599	1242
6.605	1562
6.611	1480
6.617	897
6.622	1024
6.628	1847
6.634	688
6.639	791
6.645	1118
6.651	991
6.657	1720
6.662	1045
6.668	975
6.674	680
6.679	684
6.685	699
6.691	632
6.697	712
6.702	210
6.708	207
6.714	490
6.72	171
6.725	325
6.731	175
6.737	182
6.742	231
6.748	174
6.754	0
6.76	0
6.765	157
6.771	150
6.777	176
6.782	0
6.788	0
6.794	156
6.8	0
6.805	155
6.811	0
6.817	0
6.823	0
6.828	0
6.834	0
6.84	160
6.845	0
6.851	176
6.857	0
6.863	0
6.868	229
6.874	0
6.88	0
6.885	0
6.891	0
6.897	0
6.903	0
6.908	168
6.914	0
6.92	345
6.926	0
6.931	155
6.937	0
6.943	0
6.948	0
6.954	188
6.96	0
6.966	0
6.971	0
6.977	0
6.983	0
6.988	0
6.994	0
7	0
7.006	0
7.011	188
7.017	0
7.023	0
7.029	0
7.034	0
7.04	0
7.046	0
7.051	0
7.057	0
7.063	0
7.069	0
7.074	0
7.08	225
7.086	0
7.091	0
7.097	172
7.103	0
7.109	0
7.114	214
7.12	0
7.126	644
7.131	667
7.137	1599
7.143	1655
7.149	1314
7.154	1617
7.16	2853
7.166	2124
7.172	3025
7.177	2963
7.183	2386
7.189	3281
7.194	3779
7.2	3545
7.206	2933
7.212	3230
7.217	2916
7.223	3667
7.229	2442
7.234	3254
7.24	3376
7.246	2896
7.252	3856
7.257	3393
7.263	2418
7.269	2505
7.275	2967
7.28	2694
7.286	2509
7.292	1947
7.297	1605
7.303	462
7.309	610
7.315	0
7.32	0
7.326	0
7.332	0
7.337	0
7.343	0
7.349	0
7.355	0
7.36	0
7.366	0
7.372	0
7.378	0
7.383	0
7.389	0
7.395	165
7.4	183
7.406	0
7.412	0
7.418	0
7.423	0
7.429	0
7.435	0
7.44	212
7.446	534
7.452	520
7.458	811
7.463	1088
7.469	800
7.475	1685
7.481	1964
7.486	2619
7.492	3028
7.498	2851
7.503	3883
7.509	2868
7.515	3062
7.521	3662
7.526	2826
7.532	3083
7.538	2666
7.543	3742
7.549	2432
7.555	3024
7.561	2501
7.566	3091
7.572	3344
7.578	2912
7.584	2488
7.589	2141
7.595	2218
7.601	1424
7.606	1551
7.612	883
7.618	375
7.624	397
7.629	0
7.635	192
7.641	589
7.646	560
7.652	562
7.658	872
7.664	1003
7.669	956
7.675	1249
7.681	1310
7.687	1577
7.692	2362
7.698	1590
7.704	1659
7.709	2166
7.715	3042
7.721	3293
7.727	2353
7.732	3349
7.738	2263
7.744	2459
7.749	2426
7.755	1661
7.761	1310
7.767	1269
7.772	318
7.778	511
7.784	775
7.79	373
7.795	210
7.801	167
7.807	294
7.812	393
7.818	245
7.824	217
7.83	0
7.835	0
7.841	170
7.847	152
7.852	163
7.858	152
7.864	0
7.87	0
7.875	0
7.881	367
7.887	0
7.893	389
7.898	167
7.904	0
7.91	271
7.915	171
7.921	166
7.927	224
7.933	458
7.938	209
7.944	421
7.95	221
7.955	228
7.961	0
7.967	0
7.973	0
7.978	150
7.984	150
7.99	0
7.996	0
8.001	0
8.007	171
8.013	0
8.018	0
8.024	150
8.03	0
8.036	0
8.041	0
8.047	0
8.053	0
8.058	159
8.064	0
8.07	382
8.076	0
8.081	0
8.087	0
8.093	0
8.098	0
8.104	0
8.11	0
8.116	150
8.121	0
8.127	250
8.133	155
8.139	152
8.144	0
8.15	156
8.156	381
8.161	253
8.167	257
8.173	0
8.179	550
8.184	251
8.19	418
8.196	343
8.201	331
8.207	665
8.213	172
8.219	365
8.224	641
8.23	512
8.236	686
8.242	0
8.247	295
8.253	183
8.259	368
8.264	425
8.27	373
8.276	317
8.282	358
8.287	153
8.293	175
8.299	0
8.305	0
8.31	0
8.316	0
8.322	0
8.327	0
8.333	0
8.339	0
8.345	0
8.35	0
8.356	170
8.362	0
8.367	157
8.373	0
8.379	185
8.385	221
8.39	0
8.396	385
8.402	175
8.407	0
8.413	337
8.419	274
8.425	799
8.43	716
8.436	244
8.442	638
8.448	1017
8.453	584
8.459	688
8.465	0
8.47	973
8.476	538
8.482	188
8.488	453
8.493	339
8.499	1247
8.505	2842
8.51	3820
8.516	6372
8.522	7961
8.528	9679
8.533	13038
8.539	14049
8.545	15981
8.551	16490
8.556	16489
8.562	17379
8.568	18843
8.573	16975
8.579	18525
8.585	14524
8.591	10870
8.596	6791
8.602	3042
8.608	1464
8.613	307
8.619	410
8.625	0
8.631	350
8.636	0
8.642	0
8.648	0
8.654	0
8.659	0
8.665	192
8.671	151
8.676	0
8.682	162
8.688	0
8.694	0
8.699	260
8.705	0
8.711	0
8.716	0
8.722	0
8.728	374
8.734	0
8.739	0
8.745	0
8.751	0
8.757	208
8.762	0
8.768	0
8.774	0
8.779	0
8.785	0
8.791	0
8.797	0
8.802	0
8.808	151
8.814	0
8.819	0
8.825	0
8.831	0
8.837	0
8.842	0
8.848	0
8.854	0
8.86	152
8.865	0
8.871	0
8.877	0
8.882	0
8.888	0
8.894	176
8.9	0
8.905	0
8.911	0
8.917	0
8.922	0
8.928	0
8.934	197
8.94	0
8.945	0
8.951	0
8.957	0
8.963	0
8.968	0
8.974	0
8.98	0
8.985	0
8.991	0
8.997	0
9.003	156
9.008	157
9.014	204
9.02	786
9.025	903
9.031	1213
9.037	2317
9.043	1814
9.048	2107
9.054	2939
9.06	3908
9.066	4291
9.071	3666
9.077	3774
9.083	3912
9.088	3438
9.094	2632
9.1	2640
9.106	2090
9.111	1116
9.117	1700
9.123	1101
9.128	1430
9.134	2206
9.14	2280
9.146	2414
9.151	2352
9.157	2789
9.163	2644
9.169	2385
9.174	1430
9.18	1120
9.186	1314
9.191	1620
9.197	780
9.203	826
9.209	1221
9.214	903
9.22	1002
9.226	963
9.231	432
9.237	740
9.243	153
9.249	444
9.254	563
9.26	322
9.266	398
9.271	391
9.277	0
9.283	222
9.289	413
9.294	0
9.3	217
9.306	648
9.312	165
9.317	357
9.323	185
9.329	730
9.334	258
9.34	610
9.346	486
9.352	308
9.357	233
9.363	0
9.369	152
9.375	0
9.38	308
9.386	0
9.392	239
9.397	154
9.403	0
9.409	0
9.415	0
9.42	0
9.426	0
9.432	0
9.437	0
9.443	0
9.449	0
9.455	0
9.46	0
9.466	0
9.472	0
9.478	0
9.483	0
9.489	0
9.495	0
9.5	160
9.506	183
9.512	0
9.518	0
9.523	0
9.529	0
9.535	0
9.54	0
9.546	0
9.552	0
9.558	0
9.563	169
9.569	0
9.575	0
9.581	0
9.586	0
9.592	165
9.598	193
9.603	285
9.609	269
9.615	0
9.621	0
9.626	0
9.632	491
9.638	747
9.643	596
9.649	411
9.655	628
9.661	587
9.666	0
9.672	455
9.678	0
9.683	0
9.689	0
9.695	0
9.701	0
9.706	0
9.712	0
9.718	0
9.724	0
9.729	0
9.735	0
9.741	370
9.746	167
9.752	161
9.758	150
9.764	192
9.769	0
9.775	0
9.781	0
9.786	0
9.792	0
9.798	0
9.804	0
9.809	0
9.815	0
9.821	174
9.827	0
9.832	0
9.838	0
9.844	0
9.849	0
9.855	0
9.861	0
9.867	0
9.872	188
9.878	0
9.884	0
9.889	0
9.895	0
9.901	0
9.907	0
9.912	0
9.918	0
9.924	170
9.93	160
9.935	0
9.941	0
9.947	0
9.952	0
9.958	214
9.964	302
9.97	368
9.975	836
9.981	1405
9.987	665
9.992	772
9.998	1410
10.004	801
10.01	913
10.015	628
10.021	436
10.027	372
10.033	158
10.038	305
10.044	182
10.05	288
10.055	291
10.061	404
10.067	0
10.073	0
10.078	200
10.084	204
10.09	339
10.095	399
10.101	156
10.107	549
10.113	683
10.118	249
10.124	235
10.13	161
10.136	165
10.141	252
10.147	188
10.153	0
10.158	154
10.164	0
10.17	0
10.176	0
10.181	0
10.187	0
10.193	0
10.198	152
10.204	547
10.21	549
10.216	432
10.221	769
10.227	820
10.233	880
10.239	887
10.244	726
10.25	1229
10.256	1081
10.261	1292
10.267	1209
10.273	1173
10.279	1304
10.284	1124
10.29	492
10.296	602
10.301	945
10.307	1624
10.313	1012
10.319	727
10.324	1102
10.33	905
10.336	836
10.342	751
10.347	430
10.353	840
10.359	374
10.364	762
10.37	151
10.376	605
10.382	433
10.387	774
10.393	552
10.399	485
10.404	162
10.41	444
10.416	237
10.422	844
10.427	153
10.433	694
10.439	367
10.445	329
10.45	0
10.456	0
10.462	0
10.467	231
10.473	0
10.479	0
10.485	0
10.49	169
10.496	0
10.502	0
10.507	0
10.513	193
10.519	0
10.525	0
10.53	210
10.536	164
10.542	615
10.548	525
10.553	396
10.559	406
10.565	391
10.57	162
10.576	168
10.582	475
10.588	1227
10.593	1773
10.599	5426
10.605	4558
10.61	5111
10.616	4669
10.622	2866
10.628	1591
10.633	816
10.639	0
10.645	0
10.651	0
10.656	0
10.662	0
10.668	0
10.673	0
10.679	413
10.685	324
10.691	616
10.696	326
10.702	489
10.708	154
10.713	345
10.719	0
10.725	165
10.731	0
10.736	0
10.742	503
10.748	785
10.754	900
10.759	1854
10.765	1470
10.771	1744
10.776	1229
10.782	1199
10.788	1323
10.794	501
10.799	491
10.805	0
10.811	297
10.816	0
10.822	372
10.828	0
10.834	0
10.839	0
10.845	0
10.851	155
10.856	0
10.862	0
10.868	154
10.874	0
10.879	0
10.885	0
10.891	0
10.897	155
10.902	153
10.908	0
10.914	0
10.919	187
10.925	0
10.931	231
10.937	187
10.942	189
10.948	0
10.954	0
10.959	0
10.965	0
10.971	0
10.977	0
10.982	0
10.988	0
10.994	164
11	181
11.005	0
11.011	218
11.017	172
11.022	0
11.028	0
11.034	0
11.04	0
11.045	0
11.051	251
11.057	187
11.062	0
11.068	0
11.074	0
11.08	0
11.085	0
11.091	0
11.097	0
11.103	170
11.108	181
11.114	157
11.12	0
11.125	0
11.131	0
11.137	0
11.143	0
11.148	0
11.154	0
11.16	0
11.165	160
11.171	339
11.177	285
11.183	167
11.188	174
11.194	0
11.2	0
11.206	0
11.211	0
11.217	0
11.223	159
11.228	222
11.234	0
11.24	176
11.246	0
11.251	238
11.257	1016
11.263	741
11.268	2635
11.274	5196
11.28	8397
11.286	10762
11.291	10355
11.297	7320
11.303	3621
11.309	2082
11.314	1293
11.32	0
11.326	272
11.331	153
11.337	0
11.343	0
11.349	0
11.354	0
11.36	0
11.366	0
11.371	0
11.377	296
11.383	0
11.389	0
11.394	183
11.4	0
11.406	0
11.412	0
11.417	0
11.423	0
11.429	0
11.434	185
11.44	0
11.446	0
11.452	0
11.457	0
11.463	0
11.469	0
11.474	0
11.48	0
11.486	0
11.492	0
11.497	0
11.503	0
11.509	0
11.515	0
11.52	0
11.526	0
[truncated: 2,878 more rows]

## Sheet: GCMS Manzate+Linalool
Time	Abundance
0.093	755
0.099	1794
0.105	2005
0.111	967
0.116	2251
0.122	780
0.128	1050
0.133	1738
0.139	532
0.145	389
0.151	1175
0.156	227
0.162	1165
0.168	652
0.173	248
0.179	768
0.185	543
0.191	0
0.196	425
0.202	257
0.208	234
0.214	159
0.219	580
0.225	321
0.231	0
0.236	0
0.242	0
0.248	0
0.254	188
0.259	0
0.265	0
0.271	0
0.276	0
0.282	182
0.288	241
0.294	0
0.299	0
0.305	0
0.311	401
0.316	0
0.322	159
0.328	0
0.334	0
0.339	0
0.345	0
0.351	0
0.357	0
0.362	0
0.368	0
0.374	0
0.379	0
0.385	0
0.391	0
0.397	0
0.402	0
0.408	0
0.414	0
0.419	0
0.425	182
0.431	191
0.437	0
0.442	0
0.448	0
0.454	0
0.46	0
0.465	0
0.471	0
0.477	0
0.482	0
0.488	0
0.494	0
0.5	0
0.505	0
0.511	176
0.517	0
0.522	0
0.528	0
0.534	0
0.54	0
0.545	0
0.551	0
0.557	0
0.563	0
0.568	0
0.574	0
0.58	0
0.585	0
0.591	0
0.597	0
0.603	189
0.608	0
0.614	0
0.62	0
0.625	0
0.631	0
0.637	0
0.643	0
0.648	0
0.654	0
0.66	0
0.666	0
0.671	0
0.677	0
0.683	0
0.688	0
0.694	0
0.7	0
0.706	0
0.711	0
0.717	0
0.723	0
0.728	0
0.734	0
0.74	0
0.746	0
0.751	0
0.757	0
0.763	223
0.769	178
0.774	0
0.78	188
0.786	0
0.791	0
0.797	0
0.803	0
0.809	0
0.814	0
0.82	0
0.826	0
0.831	0
0.837	0
0.843	0
0.849	0
0.854	0
0.86	0
0.866	0
0.872	0
0.877	0
0.883	0
0.889	0
0.894	0
0.9	0
0.906	0
0.912	170
0.917	0
0.923	0
0.929	0
0.934	0
0.94	0
0.946	0
0.952	0
0.957	0
0.963	0
0.969	0
0.975	0
0.98	0
0.986	0
0.992	0
0.997	0
1.003	0
1.009	0
1.015	0
1.02	0
1.026	0
1.032	193
1.037	0
1.043	0
1.049	0
1.055	0
1.06	0
1.066	0
1.072	0
1.078	0
1.083	0
1.089	0
1.095	0
1.1	0
1.106	0
1.112	0
1.118	0
1.123	214
1.129	0
1.135	0
1.14	0
1.146	0
1.152	0
1.158	0
1.163	0
1.169	0
1.175	300
1.181	295
1.186	412
1.192	634
1.198	649
1.203	562
1.209	841
1.215	1301
1.221	1415
1.226	1722
1.232	1200
1.238	1863
1.243	2190
1.249	2176
1.255	2341
1.261	2219
1.266	2274
1.272	3266
1.278	2850
1.284	3752
1.289	3153
1.295	4250
1.301	4649
1.306	4012
1.312	4651
1.318	4929
1.324	4833
1.329	6316
1.335	5856
1.341	5786
1.346	6727
1.352	6597
1.358	6187
1.364	6710
1.369	7176
1.375	7147
1.381	6596
1.387	7152
1.392	7513
1.398	7138
1.404	7071
1.409	7101
1.415	6684
1.421	7717
1.427	8940
1.432	8938
1.438	9740
1.444	10844
1.449	12593
1.455	13248
1.461	15987
1.467	18194
1.472	20950
1.478	21453
1.484	26516
1.49	28244
1.495	29981
1.501	32841
1.507	34704
1.512	41053
1.518	44404
1.524	46065
1.53	52356
1.535	58750
1.541	75040
1.547	94593
1.552	119265
1.558	146113
1.564	178042
1.57	214244
1.575	253710
1.581	291935
1.587	326825
1.592	366836
1.598	396073
1.604	434635
1.61	463316
1.615	488875
1.621	520499
1.627	545549
1.633	561834
1.638	588977
1.644	611332
1.65	616382
1.655	639868
1.661	639285
1.667	651428
1.673	675866
1.678	668960
1.684	683565
1.69	688462
1.695	707833
1.701	700160
1.707	697718
1.713	711443
1.718	704308
1.724	699916
1.73	714067
1.736	715622
1.741	715765
1.747	702850
1.753	710183
1.758	703292
1.764	697522
1.77	701636
1.776	685016
1.781	694384
1.787	691083
1.793	691022
1.798	697715
1.804	707872
1.81	710338
1.816	715349
1.821	716454
1.827	701770
1.833	706806
1.839	686893
1.844	684010
1.85	679164
1.856	669118
1.861	652770
1.867	661135
1.873	650225
1.879	648451
1.884	634186
1.89	637342
1.896	622203
1.901	623479
1.907	618294
1.913	606024
1.919	598829
1.924	587592
1.93	588261
1.936	581364
1.942	582038
1.947	565439
1.953	550890
1.959	546452
1.964	553404
1.97	537446
1.976	528430
1.982	526657
1.987	521439
1.993	513317
1.999	512948
2.004	499064
2.01	484759
2.016	488608
2.022	472741
2.027	476834
2.033	470891
2.039	470672
2.045	457445
2.05	457284
2.056	442088
2.062	436605
2.067	429245
2.073	427231
2.079	400863
2.085	311614
2.09	178686
2.096	80055
2.102	43687
2.107	31546
2.113	25917
2.119	23061
2.125	20190
2.13	17322
2.136	16008
2.142	14960
2.148	13994
2.153	12626
2.159	13142
2.165	12090
2.17	12015
2.176	9486
2.182	10032
2.188	10535
2.193	9376
2.199	8715
2.205	8778
2.21	9013
2.216	8487
2.222	8664
2.228	8418
2.233	6930
2.239	6546
2.245	6991
2.251	7205
2.256	6407
2.262	6160
2.268	5579
2.273	6387
2.279	6191
2.285	6611
2.291	6207
2.296	6428
2.302	5821
2.308	7215
2.313	5748
2.319	6401
2.325	6328
2.331	6063
2.336	6155
2.342	6242
2.348	7164
2.354	7318
2.359	6463
2.365	7278
2.371	6256
2.376	7274
2.382	6680
2.388	6430
2.394	7050
2.399	5962
2.405	6952
2.411	6720
2.416	5446
2.422	6136
2.428	5623
2.434	6721
2.439	6172
2.445	6136
2.451	4963
2.457	5525
2.462	5603
2.468	6414
2.474	5876
2.479	5743
2.485	5155
2.491	5252
2.497	5261
2.502	4977
2.508	4552
2.514	4516
2.519	4893
2.525	4923
2.531	4930
2.537	4685
2.542	3929
2.548	4863
2.554	5316
2.56	5465
2.565	4115
2.571	4125
2.577	3960
2.582	4988
2.588	4991
2.594	3980
2.6	4979
2.605	3727
2.611	4212
2.617	3589
2.622	3923
2.628	3770
2.634	3841
2.64	3754
2.645	3683
2.651	4063
2.657	4165
2.663	4185
2.668	3857
2.674	3596
2.68	3185
2.685	3784
2.691	3024
2.697	3570
2.703	3148
2.708	3195
2.714	3198
2.72	3387
2.725	2841
2.731	2641
2.737	3235
2.743	2686
2.748	3091
2.754	2797
2.76	2771
2.766	2706
2.771	2747
2.777	2445
2.783	2086
2.788	1729
2.794	1505
2.8	1841
2.806	1740
2.811	1477
2.817	1424
2.823	1345
2.828	1466
2.834	1407
2.84	1110
2.846	684
2.851	850
2.857	1124
2.863	1263
2.868	1218
2.874	1329
2.88	1548
2.886	862
2.891	775
2.897	901
2.903	861
2.909	876
2.914	1075
2.92	1117
2.926	678
2.931	781
2.937	765
2.943	1010
2.949	974
2.954	688
2.96	641
2.966	656
2.971	646
2.977	698
2.983	712
2.989	893
2.994	681
3	370
3.006	682
3.012	526
3.017	680
3.023	962
3.029	549
3.034	653
3.04	514
3.046	619
3.052	814
3.057	1092
3.063	679
3.069	583
3.074	601
3.08	411
3.086	567
3.092	838
3.097	726
3.103	512
3.109	669
3.115	647
3.12	626
3.126	541
3.132	452
3.137	537
3.143	688
3.149	563
3.155	313
3.16	534
3.166	422
3.172	387
3.177	779
3.183	882
3.189	797
3.195	796
3.2	444
3.206	670
3.212	339
3.218	625
3.223	412
3.229	379
3.235	848
3.24	255
3.246	306
3.252	533
3.258	257
3.263	737
3.269	511
3.275	563
3.28	329
3.286	471
3.292	480
3.298	238
3.303	236
3.309	625
3.315	451
3.321	633
3.326	474
3.332	1011
3.338	996
3.343	607
3.349	1162
3.355	1199
3.361	536
3.366	1427
3.372	1514
3.378	1129
3.383	1024
3.389	1100
3.395	1538
3.401	1069
3.406	1416
3.412	1307
3.418	1609
3.424	1178
3.429	1314
3.435	1806
3.441	1495
3.446	1234
3.452	1126
3.458	1265
3.464	1352
3.469	1143
3.475	1612
3.481	1164
3.486	1706
3.492	1461
3.498	1233
3.504	1499
3.509	1698
3.515	895
3.521	1847
3.527	1374
3.532	1060
3.538	1184
3.544	957
3.549	1365
3.555	1261
3.561	966
3.567	1176
3.572	1307
3.578	1136
3.584	1600
3.589	962
3.595	1935
3.601	1591
3.607	1091
3.612	1177
3.618	1400
3.624	1183
3.63	1325
3.635	1217
3.641	1315
3.647	1428
3.652	1184
3.658	859
3.664	974
3.67	893
3.675	1579
3.681	1068
3.687	1531
3.692	1183
3.698	991
3.704	1045
3.71	933
3.715	1230
3.721	941
3.727	1032
3.733	1487
3.738	804
3.744	905
3.75	1117
3.755	768
3.761	911
3.767	935
3.773	874
3.778	1025
3.784	449
3.79	565
3.795	1121
3.801	861
3.807	859
3.813	546
3.818	983
3.824	769
3.83	726
3.836	473
3.841	749
3.847	381
3.853	0
3.858	236
3.864	179
3.87	354
3.876	488
3.881	576
3.887	231
3.893	170
3.898	235
3.904	203
3.91	0
3.916	0
3.921	219
3.927	282
3.933	305
3.939	219
3.944	171
3.95	403
3.956	700
3.961	165
3.967	169
3.973	0
3.979	230
3.984	315
3.99	0
3.996	150
4.001	217
4.007	202
4.013	221
4.019	335
4.024	164
4.03	196
4.036	0
4.041	269
4.047	205
4.053	445
4.059	214
4.064	202
4.07	330
4.076	152
4.082	0
4.087	236
4.093	174
4.099	570
4.104	161
4.11	752
4.116	185
4.122	227
4.127	0
4.133	228
4.139	177
4.144	509
4.15	150
4.156	0
4.162	155
4.167	247
4.173	362
4.179	665
4.185	174
4.19	386
4.196	554
4.202	158
4.207	0
4.213	397
4.219	539
4.225	186
4.23	551
4.236	217
4.242	414
4.247	173
4.253	410
4.259	691
4.265	188
4.27	389
4.276	0
4.282	212
4.288	358
4.293	160
4.299	610
4.305	328
4.31	331
4.316	0
4.322	205
4.328	0
4.333	0
4.339	0
4.345	165
4.35	175
4.356	198
4.362	161
4.368	457
4.373	200
4.379	0
4.385	227
4.391	553
4.396	367
4.402	233
4.408	653
4.413	515
4.419	484
4.425	711
4.431	723
4.436	789
4.442	494
4.448	574
4.453	759
4.459	1227
4.465	1159
4.471	1639
4.476	1557
4.482	2001
4.488	3311
4.494	3371
4.499	3252
4.505	5132
4.511	5831
4.516	6308
4.522	6220
4.528	8116
4.534	9594
4.539	10970
4.545	12915
4.551	13066
4.556	12944
4.562	13660
4.568	16094
4.574	15892
4.579	16446
4.585	18451
4.591	20280
4.597	19996
4.602	19836
4.608	23458
4.614	25146
4.619	24022
4.625	24266
4.631	25087
4.637	25213
4.642	26928
4.648	27856
4.654	28402
4.659	29360
4.665	30191
4.671	27684
4.677	32219
4.682	30739
4.688	31339
4.694	34102
4.7	35781
4.705	32522
4.711	32413
4.717	33266
4.722	32170
4.728	33290
4.734	34886
4.74	34619
4.745	30583
4.751	33081
4.757	35010
4.762	32929
4.768	33210
4.774	34650
4.78	34408
4.785	34741
4.791	36389
4.797	33704
4.803	35054
4.808	35196
4.814	34109
4.82	34599
4.825	33438
4.831	33052
4.837	32717
4.843	33410
4.848	33841
4.854	35137
4.86	33052
4.865	32494
4.871	32446
4.877	30715
4.883	29561
4.888	23430
4.894	16042
4.9	11033
4.906	5293
4.911	3135
4.917	1455
4.923	1117
4.928	260
4.934	408
4.94	180
4.946	343
4.951	503
4.957	344
4.963	351
4.968	326
4.974	279
4.98	316
4.986	281
4.991	336
4.997	152
5.003	376
5.009	445
5.014	797
5.02	423
5.026	237
5.031	376
5.037	525
5.043	580
5.049	194
5.054	188
5.06	0
5.066	569
5.071	492
5.077	229
5.083	0
5.089	623
5.094	251
5.1	0
5.106	359
5.112	233
5.117	173
5.123	300
5.129	588
5.134	0
5.14	0
5.146	297
5.152	195
5.157	163
5.163	0
5.169	0
5.174	269
5.18	207
5.186	0
5.192	566
5.197	292
5.203	0
5.209	453
5.215	155
5.22	447
5.226	378
5.232	191
5.237	288
5.243	232
5.249	293
5.255	297
5.26	207
5.266	251
5.272	564
5.277	191
5.283	0
5.289	288
5.295	0
5.3	169
5.306	0
5.312	0
5.317	329
5.323	303
5.329	173
5.335	0
5.34	229
5.346	0
5.352	0
5.358	0
5.363	160
5.369	179
5.375	217
5.38	0
5.386	151
5.392	429
5.398	551
5.403	0
5.409	326
5.415	0
5.42	241
5.426	0
5.432	482
5.438	331
5.443	331
5.449	0
5.455	172
5.461	546
5.466	157
5.472	346
5.478	187
5.483	200
5.489	252
5.495	389
5.501	0
5.506	169
5.512	288
5.518	186
5.523	0
5.529	192
5.535	236
5.541	221
5.546	451
5.552	182
5.558	473
5.564	228
5.569	646
5.575	411
5.581	546
5.586	554
5.592	856
5.598	481
5.604	349
5.609	298
5.615	243
5.621	238
5.626	158
5.632	190
5.638	571
5.644	258
5.649	756
5.655	916
5.661	700
5.667	220
5.672	482
5.678	934
5.684	887
5.689	361
5.695	900
5.701	632
5.707	1066
5.712	766
5.718	777
5.724	1161
5.729	884
5.735	983
5.741	740
5.747	548
5.752	1042
5.758	687
5.764	308
5.77	734
5.775	773
5.781	864
5.787	473
5.792	648
5.798	1177
5.804	762
5.81	528
5.815	646
5.821	833
5.827	464
5.832	915
5.838	1079
5.844	718
5.85	300
5.855	679
5.861	637
5.867	365
5.873	351
5.878	769
5.884	723
5.89	480
5.895	909
5.901	603
5.907	813
5.913	881
5.918	440
5.924	537
5.93	229
5.935	427
5.941	211
5.947	259
5.953	163
5.958	303
5.964	233
5.97	0
5.976	257
5.981	0
5.987	160
5.993	204
5.998	0
6.004	0
6.01	164
6.016	0
6.021	255
6.027	0
6.033	0
6.038	237
6.044	368
6.05	219
6.056	154
6.061	0
6.067	200
6.073	0
6.079	270
6.084	0
6.09	0
6.096	0
6.101	0
6.107	0
6.113	0
6.119	0
6.124	0
6.13	0
6.136	187
6.141	0
6.147	0
6.153	0
6.159	152
6.164	0
6.17	0
6.176	0
6.182	179
6.187	0
6.193	0
6.199	0
6.204	179
6.21	373
6.216	0
6.222	192
6.227	0
6.233	151
6.239	0
6.244	0
6.25	0
6.256	0
6.262	155
6.267	212
6.273	0
6.279	546
6.285	168
6.29	0
6.296	241
6.302	196
6.307	158
6.313	232
6.319	175
6.325	232
6.33	380
6.336	200
6.342	169
6.347	150
6.353	425
6.359	248
6.365	285
6.37	190
6.376	0
6.382	0
6.388	179
6.393	0
6.399	0
6.405	0
6.41	0
6.416	0
6.422	0
6.428	0
6.433	150
6.439	152
6.445	0
6.45	345
6.456	347
6.462	537
6.468	723
6.473	929
6.479	1140
6.485	1126
6.49	1473
6.496	1642
6.502	1840
6.508	1727
6.513	1865
6.519	2031
6.525	2257
6.531	2032
6.536	2478
6.542	1947
6.548	2754
6.553	2357
6.559	2222
6.565	1954
6.571	2823
6.576	2555
6.582	2865
6.588	2227
6.593	2235
6.599	2343
6.605	2147
6.611	2025
6.616	1547
6.622	1946
6.628	2182
6.634	2207
6.639	1528
6.645	1877
6.651	1668
6.656	1168
6.662	1206
6.668	557
6.674	694
6.679	518
6.685	665
6.691	659
6.696	405
6.702	509
6.708	329
6.714	399
6.719	567
6.725	516
6.731	485
6.737	225
6.742	250
6.748	349
6.754	0
6.759	409
6.765	153
6.771	0
6.777	0
6.782	0
6.788	0
6.794	0
6.799	0
6.805	0
6.811	0
6.817	488
6.822	253
6.828	162
6.834	0
6.84	0
6.845	0
6.851	184
6.857	157
6.862	0
6.868	0
6.874	0
6.88	0
6.885	0
6.891	0
6.897	321
6.902	0
6.908	0
6.914	204
6.92	0
6.925	0
6.931	0
6.937	0
6.943	0
6.948	198
6.954	0
6.96	0
6.965	0
6.971	0
6.977	0
6.983	0
6.988	0
6.994	0
7	0
7.005	170
7.011	0
7.017	157
7.023	224
7.028	0
7.034	0
7.04	0
7.046	0
7.051	0
7.057	0
7.063	153
7.068	187
7.074	0
7.08	0
7.086	0
7.091	0
7.097	0
7.103	0
7.108	0
7.114	0
7.12	0
7.126	0
7.131	0
7.137	0
7.143	0
7.149	0
7.154	0
7.16	153
7.166	0
7.171	231
7.177	0
7.183	0
7.189	0
7.194	0
7.2	258
7.206	0
7.211	0
7.217	0
7.223	289
7.229	0
7.234	0
7.24	0
7.246	0
7.252	461
7.257	169
7.263	0
7.269	391
7.274	203
7.28	185
7.286	0
7.292	152
7.297	0
7.303	0
7.309	0
7.314	0
7.32	178
7.326	0
7.332	0
7.337	0
7.343	0
7.349	0
7.355	153
7.36	0
7.366	0
7.372	0
7.377	0
7.383	0
7.389	0
7.395	0
7.4	0
7.406	0
7.412	0
7.417	0
7.423	0
7.429	0
7.435	0
7.44	0
7.446	0
7.452	0
7.458	153
7.463	0
7.469	0
7.475	0
7.48	0
7.486	0
7.492	183
7.498	0
7.503	0
7.509	0
7.515	0
7.52	0
7.526	178
7.532	0
7.538	0
7.543	0
7.549	0
7.555	0
7.561	0
7.566	0
7.572	0
7.578	0
7.583	0
7.589	0
7.595	0
7.601	0
7.606	167
7.612	0
7.618	355
7.623	1017
7.629	866
7.635	1047
7.641	1487
7.646	1718
7.652	2954
7.658	2758
7.664	3488
7.669	4573
7.675	4467
7.681	4313
7.686	4359
7.692	6074
7.698	4438
7.704	4599
7.709	4723
7.715	5009
7.721	5277
7.726	5381
7.732	4795
7.738	4776
7.744	3971
7.749	2749
7.755	1371
7.761	1043
7.767	433
7.772	161
7.778	0
7.784	221
7.789	273
7.795	156
7.801	0
7.807	235
7.812	189
7.818	275
7.824	0
7.829	0
7.835	0
7.841	153
7.847	180
7.852	0
7.858	0
7.864	153
7.869	0
7.875	245
7.881	156
7.887	0
7.892	358
7.898	0
7.904	0
7.91	0
7.915	164
7.921	154
7.927	159
7.932	150
7.938	0
7.944	184
7.95	0
7.955	0
7.961	0
7.967	0
7.972	0
7.978	150
7.984	193
7.99	156
7.995	0
8.001	0
8.007	152
8.013	0
8.018	0
8.024	0
8.03	0
8.035	0
8.041	0
8.047	0
8.053	0
8.058	156
8.064	0
8.07	0
8.075	0
8.081	0
8.087	157
8.093	0
8.098	0
8.104	181
8.11	0
8.116	0
8.121	0
8.127	158
8.133	217
8.138	151
8.144	547
8.15	775
8.156	447
8.161	400
8.167	288
8.173	345
8.178	221
8.184	395
8.19	258
8.196	530
8.201	607
8.207	596
8.213	222
8.219	505
8.224	258
8.23	366
8.236	244
8.241	0
8.247	0
8.253	0
8.259	0
8.264	0
8.27	0
8.276	0
8.281	228
8.287	0
8.293	0
8.299	0
8.304	0
8.31	0
8.316	0
8.322	0
8.327	0
8.333	0
8.339	0
8.344	0
8.35	0
8.356	164
8.362	707
8.367	171
8.373	632
8.379	371
8.384	404
8.39	768
8.396	779
8.402	1040
8.407	1147
8.413	1084
8.419	1166
8.425	1700
8.43	764
8.436	1110
8.442	1186
8.447	511
8.453	152
8.459	570
8.465	867
8.47	419
8.476	1058
8.482	2937
8.487	5770
8.493	12890
8.499	20120
8.505	28308
8.51	45011
8.516	59263
8.522	72709
8.528	80104
8.533	92035
8.539	96179
8.545	103082
8.55	99259
8.556	100577
8.562	99380
8.568	96409
8.573	82941
8.579	72751
8.585	49067
8.59	29568
8.596	13475
8.602	5070
8.608	1655
8.613	564
8.619	482
8.625	427
8.631	626
8.636	636
8.642	287
8.648	510
8.653	672
8.659	156
8.665	319
8.671	416
8.676	537
8.682	156
8.688	227
8.693	246
8.699	476
8.705	172
8.711	542
8.716	229
8.722	256
8.728	0
8.733	153
8.739	161
8.745	202
8.751	346
8.756	165
8.762	0
8.768	542
8.774	333
8.779	167
8.785	334
8.791	0
8.796	407
8.802	179
8.808	385
8.814	0
8.819	519
8.825	0
8.831	0
8.837	154
8.842	0
8.848	213
8.854	0
8.859	0
8.865	0
8.871	233
8.877	0
8.882	0
8.888	168
8.894	0
8.899	0
8.905	165
8.911	0
8.917	0
8.922	0
8.928	0
8.934	377
8.94	155
8.945	156
8.951	409
8.957	0
8.962	0
8.968	0
8.974	189
8.98	268
8.985	0
8.991	0
8.997	185
9.002	168
9.008	0
9.014	0
9.02	0
9.025	0
9.031	215
9.037	0
9.043	0
9.048	0
9.054	0
9.06	0
9.065	180
9.071	153
9.077	152
9.083	0
9.088	0
9.094	0
9.1	277
9.105	171
9.111	371
9.117	150
9.123	535
9.128	388
9.134	519
9.14	386
9.145	453
9.151	367
9.157	503
9.163	539
9.168	424
9.174	0
9.18	159
9.186	386
9.191	793
9.197	500
9.203	393
9.208	364
9.214	328
9.22	419
9.226	342
9.231	303
9.237	222
9.243	348
9.248	371
9.254	186
9.26	155
9.266	155
9.271	0
9.277	340
9.283	155
9.289	162
9.294	441
9.3	364
9.306	320
9.311	196
9.317	243
9.323	0
9.329	0
9.334	0
9.34	0
9.346	0
9.351	0
9.357	0
9.363	0
9.369	0
9.374	0
9.38	0
9.386	0
9.392	0
9.397	0
9.403	0
9.409	0
9.414	0
9.42	0
9.426	0
9.432	0
9.437	207
9.443	0
9.449	0
9.454	0
9.46	0
9.466	210
9.472	254
9.477	180
9.483	221
9.489	223
9.495	601
9.5	319
9.506	0
9.512	0
9.517	0
9.523	0
9.529	0
9.535	0
9.54	0
9.546	0
9.552	150
9.557	255
9.563	226
9.569	205
9.575	0
9.58	0
9.586	0
9.592	0
9.598	0
9.603	0
9.609	0
9.615	0
9.62	169
9.626	0
9.632	214
9.638	0
9.643	0
9.649	0
9.655	0
9.66	0
9.666	0
9.672	0
9.678	0
9.683	0
9.689	0
9.695	0
9.701	0
9.706	187
9.712	0
9.718	0
9.723	0
9.729	0
9.735	0
9.741	0
9.746	171
9.752	0
9.758	0
9.763	0
9.769	0
9.775	0
9.781	0
9.786	171
9.792	202
9.798	195
9.804	186
9.809	319
9.815	212
9.821	350
9.826	0
9.832	209
9.838	0
9.844	226
9.849	0
9.855	0
9.861	0
9.866	0
9.872	0
9.878	0
9.884	313
9.889	513
9.895	743
9.901	896
9.907	806
9.912	1131
9.918	363
9.924	368
9.929	403
9.935	342
9.941	997
9.947	1609
9.952	2304
9.958	3068
9.964	3116
9.969	3142
9.975	2707
9.981	2965
9.987	1735
9.992	1769
9.998	1291
10.004	731
10.01	527
10.015	450
10.021	441
10.027	429
10.032	369
10.038	235
10.044	311
10.05	331
10.055	406
10.061	208
10.067	0
10.072	256
10.078	282
10.084	210
10.09	219
10.095	180
10.101	292
10.107	160
10.113	0
10.118	0
10.124	205
10.13	287
10.135	205
10.141	0
10.147	163
10.153	194
10.158	0
10.164	0
10.17	0
10.175	0
10.181	0
10.187	0
10.193	0
10.198	0
10.204	0
10.21	418
10.216	610
10.221	171
10.227	510
10.233	690
10.238	345
10.244	0
10.25	0
10.256	0
10.261	155
10.267	0
10.273	341
10.278	298
10.284	0
10.29	161
10.296	0
10.301	0
10.307	223
10.313	171
10.319	227
10.324	0
10.33	189
10.336	173
10.341	2856
10.347	16830
10.353	59835
10.359	171218
10.364	405557
10.37	671746
10.376	913593
10.381	1091513
10.387	1121978
10.393	1063269
10.399	878836
10.404	655789
10.41	451607
10.416	274567
10.421	162734
10.427	102073
10.433	78305
10.439	65116
10.444	59928
10.45	54416
10.456	48060
10.462	46970
10.467	42841
10.473	40121
10.479	38088
10.484	34950
10.49	32899
10.496	29855
10.502	27459
10.507	28400
10.513	25098
10.519	24913
10.524	23805
10.53	21866
10.536	22361
10.542	23732
10.547	22809
10.553	20479
10.559	18278
10.565	14503
10.57	14157
10.576	11113
10.582	13203
10.587	17283
10.593	20037
10.599	20027
10.605	19276
10.61	13258
10.616	9694
10.622	5995
10.627	3913
10.633	2315
10.639	2525
10.645	2496
10.65	2271
10.656	1436
10.662	1887
10.668	1204
10.673	1295
10.679	1058
10.685	1040
10.69	1061
10.696	1153
10.702	714
10.708	220
10.713	469
10.719	1163
10.725	392
10.73	602
10.736	1414
10.742	902
10.748	666
10.753	723
10.759	770
10.765	1309
10.771	1144
10.776	722
10.782	552
10.788	925
10.793	381
10.799	781
10.805	243
10.811	632
10.816	768
10.822	451
10.828	663
10.833	353
10.839	548
10.845	768
10.851	173
10.856	0
10.862	150
10.868	0
10.874	223
10.879	392
10.885	696
10.891	284
10.896	511
10.902	476
10.908	500
10.914	198
10.919	342
10.925	1011
10.931	1213
10.936	1823
10.942	3891
10.948	5301
10.954	5983
10.959	7216
10.965	5893
10.971	4836
10.977	3780
10.982	2250
10.988	1663
10.994	377
10.999	195
11.005	359
11.011	155
11.017	275
11.022	168
11.028	0
11.034	0
11.039	0
11.045	0
11.051	168
11.057	309
11.062	323
11.068	196
11.074	162
11.08	271
11.085	0
11.091	0
11.097	153
11.102	173
11.108	0
11.114	0
11.12	150
11.125	0
11.131	205
11.137	241
11.142	291
11.148	678
11.154	1437
11.16	1604
11.165	2863
11.171	2309
11.177	1147
11.183	787
11.188	0
11.194	0
11.2	0
11.205	157
11.211	0
11.217	176
11.223	385
11.228	452
11.234	449
11.24	1454
11.245	4339
11.251	14857
11.257	37271
11.263	73014
11.268	118026
11.274	152128
11.28	158774
11.286	136452
11.291	82963
11.297	40467
11.303	14190
11.308	3611
11.314	1581
11.32	154
11.326	0
11.331	0
11.337	337
11.343	222
11.348	162
11.354	0
11.36	0
11.366	0
11.371	167
11.377	151
11.383	186
11.389	0
11.394	0
11.4	0
11.406	0
11.411	0
11.417	166
11.423	0
11.429	0
11.434	0
11.44	334
11.446	0
11.451	0
11.457	0
11.463	420
11.469	166
11.474	0
11.48	327
11.486	0
11.492	159
11.497	0
11.503	0
11.509	0
11.514	0
11.52	197
11.526	343
[truncated: 2,878 more rows]

## Sheet: GCMS Turf Builder
Time	Abundance
0.093	1359
0.099	1990
0.104	2180
0.11	1658
0.116	2484
0.122	2065
0.127	2322
0.133	1360
0.139	1610
0.144	1195
0.15	1999
0.156	2516
0.162	2037
0.167	1202
0.173	1663
0.179	1953
0.185	1293
0.19	1076
0.196	1664
0.202	1320
0.207	2012
0.213	1614
0.219	1786
0.225	389
0.23	1875
0.236	1171
0.242	2159
0.247	1898
0.253	2165
0.259	2069
0.265	2247
0.27	1439
0.276	605
0.282	1503
0.288	1638
0.293	928
0.299	1388
0.305	1924
0.31	2184
0.316	1321
0.322	1178
0.328	1160
0.333	1221
0.339	1894
0.345	1057
0.35	697
0.356	1282
0.362	1959
0.368	1273
0.373	1638
0.379	1168
0.385	1168
0.391	930
0.396	420
0.402	1735
0.408	1195
0.413	1210
0.419	911
0.425	915
0.431	1052
0.436	1894
0.442	1513
0.448	810
0.453	1796
0.459	1587
0.465	1351
0.471	1285
0.476	699
0.482	1169
0.488	1296
0.493	801
0.499	1143
0.505	722
0.511	2077
0.516	912
0.522	1248
0.528	1218
0.534	1394
0.539	1213
0.545	668
0.551	1506
0.556	358
0.562	1161
0.568	750
0.574	520
0.579	1203
0.585	1055
0.591	970
0.596	1111
0.602	1198
0.608	733
0.614	603
0.619	1499
0.625	1187
0.631	783
0.637	531
0.642	1169
0.648	358
0.654	934
0.659	1049
0.665	1452
0.671	1014
0.677	562
0.682	1301
0.688	1204
0.694	606
0.699	1859
0.705	718
0.711	1556
0.717	303
0.722	765
0.728	1272
0.734	1024
0.74	405
0.745	698
0.751	1409
0.757	882
0.762	1304
0.768	1079
0.774	1858
0.78	1280
0.785	808
0.791	0
0.797	1125
0.802	1323
0.808	1083
0.814	1213
0.82	798
0.825	1154
0.831	387
0.837	1192
0.843	573
0.848	1660
0.854	1153
0.86	1072
0.865	857
0.871	1528
0.877	735
0.883	678
0.888	1297
0.894	1716
0.9	1017
0.905	1156
0.911	1283
0.917	985
0.923	1471
0.928	419
0.934	1191
0.94	350
0.946	706
0.951	441
0.957	1461
0.963	828
0.968	662
0.974	1526
0.98	1238
0.986	667
0.991	1621
0.997	1462
1.003	1110
1.008	957
1.014	979
1.02	523
1.026	739
1.031	1167
1.037	547
1.043	466
1.049	599
1.054	696
1.06	1074
1.066	871
1.071	1090
1.077	1139
1.083	551
1.089	1316
1.094	717
1.1	1476
1.106	1044
1.111	784
1.117	1313
1.123	527
1.129	361
1.134	649
1.14	427
1.146	607
1.152	755
1.157	605
1.163	1799
1.169	1008
1.174	514
1.18	225
1.186	645
1.192	365
1.197	1449
1.203	916
1.209	344
1.214	785
1.22	1012
1.226	629
1.232	1145
1.237	723
1.243	884
1.249	789
1.255	1140
1.26	1496
1.266	351
1.272	826
1.277	1259
1.283	832
1.289	1143
1.295	1249
1.3	1541
1.306	598
1.312	1242
1.317	155
1.323	1667
1.329	706
1.335	1470
1.34	1514
1.346	1796
1.352	1414
1.358	1672
1.363	1407
1.369	1862
1.375	3023
1.38	1515
1.386	2164
1.392	3196
1.398	2292
1.403	3635
1.409	2068
1.415	2212
1.42	2499
1.426	3205
1.432	3307
1.438	2684
1.443	1867
1.449	3484
1.455	2575
1.461	3372
1.466	3189
1.472	3672
1.478	2461
1.483	4265
1.489	4482
1.495	3145
1.501	3660
1.506	3275
1.512	4263
1.518	3575
1.523	4745
1.529	4125
1.535	4305
1.541	5861
1.546	3873
1.552	4527
1.558	5136
1.564	5770
1.569	7977
1.575	6498
1.581	7963
1.586	7840
1.592	6606
1.598	6534
1.604	8335
1.609	8181
1.615	7871
1.621	6994
1.626	9741
1.632	8294
1.638	9903
1.644	9382
1.649	7650
1.655	10218
1.661	9021
1.667	9713
1.672	10056
1.678	10123
1.684	14374
1.689	19270
1.695	21117
1.701	23951
1.707	24650
1.712	28430
1.718	31744
1.724	34118
1.729	35911
1.735	37294
1.741	38088
1.747	40548
1.752	40956
1.758	40840
1.764	44896
1.769	45490
1.775	46578
1.781	47088
1.787	45650
1.792	46388
1.798	47934
1.804	51030
1.81	51334
1.815	53775
1.821	51999
1.827	52008
1.832	54767
1.838	51734
1.844	55555
1.85	52815
1.855	52455
1.861	51590
1.867	50649
1.872	49109
1.878	47398
1.884	50295
1.89	49136
1.895	46622
1.901	51913
1.907	48038
1.913	49630
1.918	51681
1.924	46448
1.93	47791
1.935	45852
1.941	47882
1.947	45330
1.953	42242
1.958	46218
1.964	44045
1.97	44595
1.975	45757
1.981	42287
1.987	42151
1.993	42478
1.998	42117
2.004	42319
2.01	38414
2.016	36894
2.021	36257
2.027	39301
2.033	37895
2.038	35810
2.044	36423
2.05	37472
2.056	35093
2.061	34107
2.067	32142
2.073	31545
2.078	32320
2.084	32062
2.09	31096
2.096	31129
2.101	30221
2.107	30833
2.113	30480
2.119	28677
2.124	29138
2.13	30144
2.136	29386
2.141	27809
2.147	29070
2.153	27173
2.159	23693
2.164	23867
2.17	20787
2.176	17068
2.181	15972
2.187	13087
2.193	11072
2.199	9891
2.204	10372
2.21	10209
2.216	9581
2.222	9268
2.227	7519
2.233	7557
2.239	8450
2.244	6782
2.25	8834
2.256	9248
2.262	8623
2.267	11712
2.273	12810
2.279	13551
2.284	15211
2.29	16068
2.296	19818
2.302	21925
2.307	23120
2.313	27292
2.319	25460
2.325	28476
2.33	29903
2.336	29821
2.342	32195
2.347	33011
2.353	34218
2.359	35519
2.365	36806
2.37	36611
2.376	39545
2.382	39375
2.387	38537
2.393	41364
2.399	43203
2.405	41203
2.41	41556
2.416	42869
2.422	42916
2.428	43780
2.433	43121
2.439	43520
2.445	42699
2.45	44376
2.456	45301
2.462	46245
2.468	48260
2.473	44438
2.479	44329
2.485	45083
2.49	40922
2.496	43918
2.502	43090
2.508	42575
2.513	41847
2.519	45916
2.525	42551
2.531	44629
2.536	43701
2.542	40924
2.548	42646
2.553	42576
2.559	39377
2.565	39480
2.571	41059
2.576	39692
2.582	41728
2.588	40331
2.593	41722
2.599	40158
2.605	37914
2.611	41118
2.616	38958
2.622	39476
2.628	37656
2.634	38205
2.639	37591
2.645	38568
2.651	38291
2.656	36983
2.662	34337
2.668	37169
2.674	36800
2.679	36827
2.685	34425
2.691	32868
2.696	35651
2.702	33786
2.708	35433
2.714	34464
2.719	34687
2.725	34443
2.731	33959
2.736	32160
2.742	34510
2.748	31069
2.754	28118
2.759	21573
2.765	19896
2.771	16632
2.777	15638
2.782	14033
2.788	12922
2.794	10769
2.799	12526
2.805	12970
2.811	10706
2.817	9980
2.822	8832
2.828	8578
2.834	8720
2.84	9503
2.845	9448
2.851	8243
2.857	9019
2.862	9082
2.868	8232
2.874	8768
2.88	7657
2.885	6977
2.891	7814
2.897	8202
2.902	6854
2.908	7935
2.914	6873
2.92	6182
2.925	6014
2.931	5516
2.937	6294
2.942	6403
2.948	4492
2.954	6219
2.96	5271
2.965	5328
2.971	5011
2.977	4896
2.983	4708
2.988	4557
2.994	5534
3	4599
3.005	5429
3.011	3965
3.017	5251
3.023	5704
3.028	5547
3.034	5004
3.04	4951
3.045	5907
3.051	4792
3.057	6473
3.063	4485
3.068	4423
3.074	5918
3.08	10756
3.086	13656
3.091	16197
3.097	18724
3.103	19587
3.108	19456
3.114	23171
3.12	23595
3.126	21831
3.131	23580
3.137	23633
3.143	25049
3.148	23563
3.154	26133
3.16	25047
3.166	26632
3.171	26544
3.177	25460
3.183	24483
3.189	26417
3.194	27216
3.2	26634
3.206	28032
3.211	27178
3.217	29227
3.223	26734
3.229	26975
3.234	27959
3.24	28146
3.246	27244
3.251	27352
3.257	27319
3.263	25552
3.269	25184
3.274	27457
3.28	23183
3.286	25533
3.292	26493
3.297	24622
3.303	26197
3.309	26259
3.314	26171
3.32	24241
3.326	25132
3.332	24712
3.337	23440
3.343	23285
3.349	26390
3.354	24287
3.36	24575
3.366	21459
3.372	24309
3.377	22720
3.383	21376
3.389	23911
3.395	22595
3.4	23078
3.406	22917
3.412	22321
3.417	22431
3.423	21568
3.429	20141
3.435	21185
3.44	20096
3.446	19559
3.452	18449
3.457	19997
3.463	18751
3.469	19062
3.475	21361
3.48	19313
3.486	18013
3.492	19973
3.498	17663
3.503	17829
3.509	17877
3.515	15571
3.52	14541
3.526	15116
3.532	13505
3.538	12172
3.543	11392
3.549	12505
3.555	11696
3.56	10455
3.566	11365
3.572	10141
3.578	8475
3.583	9935
3.589	10083
3.595	9626
3.601	9846
3.606	9644
3.612	11017
3.618	8985
3.623	8604
3.629	10256
3.635	10837
3.641	9613
3.646	9835
3.652	8577
3.658	11372
3.663	9846
3.669	10148
3.675	9696
3.681	9909
3.686	8904
3.692	9786
3.698	8771
3.704	9974
3.709	8533
3.715	8526
3.721	9377
3.726	8543
3.732	9668
3.738	7385
3.744	8969
3.749	8026
3.755	10219
3.761	10170
3.766	8019
3.772	10231
3.778	8233
3.784	8050
3.789	8221
3.795	7401
3.801	8068
3.807	8542
3.812	7810
3.818	8497
3.824	7715
3.829	6768
3.835	7711
3.841	8220
3.847	7118
3.852	7748
3.858	7787
3.864	7699
3.869	7638
3.875	6589
3.881	7181
3.887	7535
3.892	9157
3.898	8211
3.904	8643
3.91	7526
3.915	8197
3.921	7339
3.927	8436
3.932	8823
3.938	10233
3.944	10099
3.95	11096
3.955	12792
3.961	13105
3.967	14180
3.972	16891
3.978	15530
3.984	16244
3.99	17328
3.995	19685
4.001	18987
4.007	20292
4.013	21253
4.018	21504
4.024	21607
4.03	25349
4.035	25217
4.041	26991
4.047	25309
4.053	27449
4.058	28066
4.064	30073
4.07	29171
4.075	27844
4.081	29004
4.087	30066
4.093	31591
4.098	31438
4.104	32998
4.11	34413
4.115	32311
4.121	34050
4.127	33443
4.133	36191
4.138	34559
4.144	34468
4.15	37471
4.156	35963
4.161	36339
4.167	35422
4.173	35643
4.178	35838
4.184	36831
4.19	34643
4.196	34728
4.201	33619
4.207	34012
4.213	33835
4.218	34871
4.224	34584
4.23	35363
4.236	33242
4.241	32837
4.247	34632
4.253	35815
4.259	32756
4.264	30168
4.27	32672
4.276	30515
4.281	32202
4.287	29806
4.293	30972
4.299	28585
4.304	30868
4.31	28509
4.316	29351
4.321	27691
4.327	30498
4.333	28498
4.339	26290
4.344	27184
4.35	28960
4.356	26815
4.362	24298
4.367	25402
4.373	27254
4.379	25926
4.384	22941
4.39	16074
4.396	12267
4.402	10876
4.407	7960
4.413	7045
4.419	8174
4.424	6809
4.43	6749
4.436	6202
4.442	6818
4.447	5414
4.453	6326
4.459	4355
4.465	5200
4.47	4280
4.476	4312
4.482	5122
4.487	4799
4.493	4397
4.499	5186
4.505	4596
4.51	4498
4.516	5643
4.522	6035
4.527	6352
4.533	6960
4.539	7147
4.545	7914
4.55	7970
4.556	8496
4.562	9477
4.568	7840
4.573	9189
4.579	10259
4.585	10561
4.59	12096
4.596	11478
4.602	10383
4.608	13480
4.613	13806
4.619	12862
4.625	11517
4.63	13124
4.636	16549
4.642	15301
4.648	14234
4.653	13565
4.659	15349
4.665	15207
4.671	15009
4.676	15642
4.682	17601
4.688	17278
4.693	17114
4.699	17783
4.705	17204
4.711	17840
4.716	16513
4.722	17262
4.728	17273
4.733	16272
4.739	18412
4.745	18081
4.751	18409
4.756	17621
4.762	18055
4.768	16625
4.774	16886
4.779	17729
4.785	15830
4.791	18159
4.796	17927
4.802	19852
4.808	18566
4.814	16496
4.819	17888
4.825	19071
4.831	19686
4.836	20422
4.842	18517
4.848	17787
4.854	17175
4.859	17208
4.865	19026
4.871	18198
4.877	18655
4.882	16383
4.888	15965
4.894	14014
4.899	9601
4.905	7493
4.911	5885
4.917	2552
4.922	2586
4.928	2440
4.934	2566
4.939	2842
4.945	2333
4.951	1797
4.957	3268
4.962	1899
4.968	2381
4.974	2017
4.98	2829
4.985	1691
4.991	2386
4.997	2851
5.002	2524
5.008	3899
5.014	3016
5.02	2990
5.025	2306
5.031	1594
5.037	3043
5.042	2679
5.048	2498
5.054	2780
5.06	4425
5.065	8114
5.071	12220
5.077	15674
5.083	17837
5.088	19551
5.094	19970
5.1	21477
5.105	20917
5.111	22638
5.117	23602
5.123	23727
5.128	24771
5.134	25448
5.14	24996
5.145	25534
5.151	24972
5.157	26438
5.163	25111
5.168	27083
5.174	24356
5.18	25313
5.186	24216
5.191	22783
5.197	24605
5.203	25381
5.208	25032
5.214	23476
5.22	22966
5.226	23429
5.231	22317
5.237	22939
5.243	21246
5.248	22152
5.254	23450
5.26	20898
5.266	21948
5.271	21001
5.277	19980
5.283	21998
5.289	19825
5.294	20077
5.3	20542
5.306	21343
5.311	19270
5.317	18198
5.323	18520
5.329	18763
5.334	18705
5.34	21042
5.346	20440
5.351	22876
5.357	25067
5.363	27346
5.369	29912
5.374	30544
5.38	34347
5.386	32514
5.392	37721
5.397	38365
5.403	36335
5.409	36586
5.414	36584
5.42	40819
5.426	39407
5.432	37682
5.437	40233
5.443	40110
5.449	40579
5.454	42253
5.46	38703
5.466	39826
5.472	38397
5.477	38686
5.483	38630
5.489	40327
5.494	38717
5.5	38667
5.506	38102
5.512	39820
5.517	38365
5.523	37436
5.529	35797
5.535	36183
5.54	36309
5.546	36962
5.552	38860
5.557	34300
5.563	35398
5.569	34469
5.575	35391
5.58	35507
5.586	35197
5.592	32798
5.597	30874
5.603	32607
5.609	32945
5.615	31577
5.62	29811
5.626	30235
5.632	31076
5.638	29368
5.643	29072
5.649	28390
5.655	25697
5.66	23819
5.666	21997
5.672	18187
5.678	16923
5.683	14848
5.689	14569
5.695	12366
5.7	13066
5.706	11236
5.712	10061
5.718	10781
5.723	10201
5.729	9154
5.735	9052
5.741	8943
5.746	7708
5.752	7690
5.758	8159
5.763	7904
5.769	6405
5.775	7543
5.781	7120
5.786	6837
5.792	5583
5.798	8267
5.803	5146
5.809	5806
5.815	4907
5.821	6483
5.826	5516
5.832	5592
5.838	4454
5.844	4856
5.849	6218
5.855	4287
5.861	5107
5.866	4869
5.872	6004
5.878	5251
5.884	4457
5.889	4096
5.895	4910
5.901	4996
5.906	4417
5.912	4927
5.918	4799
5.924	4288
5.929	4488
5.935	4046
5.941	3983
5.947	3949
5.952	3988
5.958	2831
5.964	4096
5.969	4492
5.975	3849
5.981	4948
5.987	5002
5.992	5507
5.998	6245
6.004	6369
6.009	8436
6.015	7119
6.021	7265
6.027	8447
6.032	7302
6.038	7749
6.044	7329
6.05	7732
6.055	8617
6.061	7811
6.067	7375
6.072	7166
6.078	7652
6.084	8153
6.09	7628
6.095	8092
6.101	7353
6.107	6952
6.112	6742
6.118	8530
6.124	8301
6.13	8237
6.135	9066
6.141	8203
6.147	8345
6.153	7925
6.158	7312
6.164	6689
6.17	6560
6.175	7192
6.181	6428
6.187	7107
6.193	5496
6.198	6445
6.204	6326
6.21	8894
6.215	7630
6.221	8129
6.227	7497
6.233	8175
6.238	8715
6.244	8536
6.25	8885
6.256	9638
6.261	8884
6.267	8712
6.273	9130
6.278	7923
6.284	9025
6.29	6980
6.296	9129
6.301	7857
6.307	7357
6.313	8342
6.318	7401
6.324	7017
6.33	7552
6.336	7860
6.341	7925
6.347	8892
6.353	6932
6.359	6375
6.364	7122
6.37	7075
6.376	6568
6.381	6999
6.387	5951
6.393	5831
6.399	5968
6.404	7259
6.41	7032
6.416	5054
6.421	5515
6.427	5731
6.433	4360
6.439	4001
6.444	5113
6.45	3339
6.456	4417
6.462	3795
6.467	3673
6.473	4168
6.479	3623
6.484	3587
6.49	4112
6.496	4282
6.502	5271
6.507	5802
6.513	4534
6.519	5095
6.524	5873
6.53	6715
6.536	6716
6.542	7139
6.547	8315
6.553	7121
6.559	9156
6.565	8155
6.57	9240
6.576	10329
6.582	10708
6.587	11191
6.593	10868
6.599	12078
6.605	13034
6.61	13920
6.616	13210
6.622	14499
6.627	14135
6.633	13845
6.639	13272
6.645	11189
6.65	12157
6.656	10316
6.662	10004
6.668	10623
6.673	8585
6.679	7152
6.685	9359
6.69	7317
6.696	7890
6.702	7778
6.708	7633
6.713	6837
6.719	6787
6.725	7537
6.73	6143
6.736	5474
6.742	5988
6.748	6490
6.753	4944
6.759	5785
6.765	5867
6.77	5827
6.776	5317
6.782	5002
6.788	5404
6.793	4817
6.799	4869
6.805	4076
6.811	5383
6.816	5551
6.822	5498
6.828	6288
6.833	4949
6.839	5244
6.845	4766
6.851	3725
6.856	5211
6.862	4966
6.868	4891
6.873	5452
6.879	5163
6.885	5225
6.891	5240
6.896	4991
6.902	4470
6.908	4767
6.914	3967
6.919	6356
6.925	5808
6.931	5401
6.936	5755
6.942	4951
6.948	5376
6.954	5511
6.959	7416
6.965	7281
6.971	7285
6.976	9923
6.982	10982
6.988	11961
6.994	11949
6.999	13694
7.005	13708
7.011	17295
7.017	13767
7.022	15875
7.028	16117
7.034	14590
7.039	16579
7.045	14947
7.051	14611
7.057	16535
7.062	15920
7.068	13928
7.074	11873
7.079	14881
7.085	14459
7.091	11876
7.097	11732
7.102	12955
7.108	13258
7.114	10745
7.12	10875
7.125	9727
7.131	10950
7.137	9397
7.142	8764
7.148	7136
7.154	7507
7.16	4521
7.165	3707
7.171	3950
7.177	3324
7.182	4225
7.188	4301
7.194	4218
7.2	4159
7.205	5505
7.211	5092
7.217	4074
7.223	4145
7.228	3561
7.234	3672
7.24	4171
7.245	3545
7.251	3364
7.257	2864
7.263	3096
7.268	3231
7.274	3472
7.28	3265
7.285	3807
7.291	2845
7.297	4497
7.303	3290
7.308	2003
7.314	3725
7.32	2877
7.326	2802
7.331	4123
7.337	4020
7.343	3276
7.348	3197
7.354	3853
7.36	3095
7.366	3394
7.371	3626
7.377	3603
7.383	3509
7.388	3435
7.394	3198
7.4	2788
7.406	3156
7.411	3961
7.417	3983
7.423	3883
7.429	4934
7.434	4592
7.44	5036
7.446	4858
7.451	4568
7.457	4857
7.463	5175
7.469	4900
7.474	6731
7.48	4533
7.486	5081
7.491	5988
7.497	4975
7.503	5936
7.509	7262
7.514	6098
7.52	6546
7.526	5527
7.532	4898
7.537	5858
7.543	5389
7.549	4533
7.554	3290
7.56	4467
7.566	3690
7.572	3752
7.577	2345
7.583	3700
7.589	3904
7.594	4581
7.6	3580
7.606	3407
7.612	3686
7.617	2643
7.623	3439
7.629	3736
7.635	3383
7.64	2904
7.646	4647
7.652	5323
7.657	7660
7.663	6854
7.669	9608
7.675	9447
7.68	8895
7.686	10067
7.692	12405
7.697	12582
7.703	12902
7.709	15420
7.715	15579
7.72	15674
7.726	18096
7.732	20799
7.738	21559
7.743	24052
7.749	27758
7.755	29375
7.76	27906
7.766	27856
7.772	33886
7.778	30379
7.783	30402
7.789	33530
7.795	31972
7.8	38192
7.806	34538
7.812	34389
7.818	33137
7.823	34852
7.829	36163
7.835	34611
7.841	37449
7.846	33073
7.852	32405
7.858	32335
7.863	28315
7.869	24411
7.875	20635
7.881	19441
7.886	14233
7.892	12331
7.898	10464
7.903	11067
7.909	9420
7.915	8485
7.921	8933
7.926	9374
7.932	7946
7.938	7106
7.944	7612
7.949	7354
7.955	9667
7.961	10501
7.966	9313
7.972	9542
7.978	9877
7.984	9029
7.989	9337
7.995	9659
8.001	11843
8.006	9602
8.012	10182
8.018	9091
8.024	8530
8.029	9289
8.035	9461
8.041	8214
8.046	8793
8.052	8226
8.058	7170
8.064	8395
8.069	7778
8.075	7289
8.081	4686
8.087	5087
8.092	5791
8.098	4981
8.104	4979
8.109	8462
8.115	10745
8.121	11018
8.127	11526
8.132	10199
8.138	13395
8.144	13396
8.149	13631
8.155	12901
8.161	12004
8.167	11904
8.172	10362
8.178	11168
8.184	9758
8.19	11156
8.195	10444
8.201	10423
8.207	11417
8.212	9158
8.218	10088
8.224	9313
8.23	9479
8.235	8624
8.241	8341
8.247	8582
8.252	6989
8.258	6064
8.264	7870
8.27	5973
8.275	6924
8.281	5712
8.287	7447
8.293	6577
8.298	6064
8.304	4983
8.31	5152
8.315	5445
8.321	5915
8.327	8037
8.333	6544
8.338	9822
8.344	10470
8.35	11391
8.355	12904
8.361	13623
8.367	14633
8.373	16530
8.378	18391
8.384	21175
8.39	22972
8.396	23166
8.401	26060
8.407	26169
8.413	30030
8.418	31781
8.424	30935
8.43	31855
8.436	30880
8.441	27762
8.447	25647
8.453	24083
8.458	21128
8.464	19485
8.47	18756
8.476	16770
8.481	15640
8.487	13997
8.493	11932
8.499	11429
8.504	11871
8.51	17187
8.516	20731
8.521	27335
8.527	33316
8.533	38165
8.539	39677
8.544	43327
8.55	46446
8.556	48764
8.561	48273
8.567	46319
8.573	47783
8.579	41353
8.584	38581
8.59	33500
8.596	20939
8.602	14662
8.607	6833
8.613	5364
8.619	5552
8.624	5490
8.63	7354
8.636	6983
8.642	9485
8.647	9701
8.653	13148
8.659	23388
8.664	53084
8.67	101609
8.676	156754
8.682	211464
8.687	242516
8.693	265304
8.699	271556
8.705	273035
8.71	277547
8.716	269801
8.722	255363
8.727	249897
8.733	225748
8.739	215719
8.745	186539
8.75	156261
8.756	121958
8.762	87567
8.767	56311
8.773	39060
8.779	25729
8.785	20330
8.79	16444
8.796	15061
8.802	12931
8.808	13368
8.813	10473
8.819	10530
8.825	10120
8.83	9917
8.836	8632
8.842	7246
8.848	8206
8.853	8756
8.859	8107
8.865	8279
8.87	7776
8.876	9122
8.882	7199
8.888	10200
8.893	8720
8.899	9538
8.905	10867
8.911	11266
8.916	11997
8.922	11394
8.928	12067
8.933	13251
8.939	11243
8.945	8558
8.951	8244
8.956	8595
8.962	8418
8.968	7569
8.973	7349
8.979	6029
8.985	6851
8.991	6859
8.996	7366
9.002	7674
9.008	8445
9.014	11049
9.019	11587
9.025	13323
9.031	15023
9.036	16673
9.042	17436
9.048	18796
9.054	19757
9.059	21784
9.065	21177
9.071	21865
9.076	21572
9.082	22808
9.088	28347
9.094	30002
9.099	28853
9.105	32453
9.111	32795
9.117	35775
9.122	36390
9.128	35656
9.134	34625
9.139	34187
9.145	35519
9.151	34901
9.157	32628
9.162	28348
9.168	22641
9.174	27807
9.179	96371
9.185	265379
9.191	532232
9.197	778997
9.202	919496
9.208	982746
9.214	1020525
9.22	1018943
9.225	968868
9.231	924722
9.237	889030
9.242	827449
9.248	742205
9.254	637148
9.26	479478
9.265	375773
9.271	293979
9.277	223774
9.282	179305
9.288	140522
9.294	123302
9.3	102318
9.305	96793
9.311	90192
9.317	82894
9.322	77810
9.328	73894
9.334	70992
9.34	66853
9.345	63823
9.351	57355
9.357	57916
9.363	53343
9.368	51109
9.374	50022
9.38	46613
9.385	49904
9.391	46987
9.397	45735
9.403	46055
9.408	44814
9.414	46534
9.42	44691
9.425	39584
9.431	41972
9.437	40705
9.443	35605
9.448	34803
9.454	31338
9.46	32738
9.466	30774
9.471	31440
9.477	28737
9.483	27265
9.488	28728
9.494	28625
9.5	29293
9.506	26728
9.511	26065
9.517	26564
9.523	23992
9.528	22646
9.534	21940
9.54	20919
9.546	16529
9.551	18297
9.557	18707
9.563	18478
9.569	18226
9.574	20796
9.58	23861
9.586	25393
9.591	26034
9.597	24802
9.603	30134
9.609	29642
9.614	33580
9.62	33756
9.626	41184
9.631	39053
9.637	41665
9.643	36966
9.649	34846
9.654	32526
9.66	30859
9.666	26287
9.672	23714
9.677	18761
9.683	15412
9.689	14222
9.694	14034
9.7	13063
9.706	12324
9.712	13241
9.717	14070
9.723	15088
9.729	16037
9.734	18249
9.74	16684
9.746	14440
9.752	17209
9.757	15786
9.763	14104
9.769	13662
9.775	12555
9.78	11322
9.786	10055
9.792	10638
9.797	8299
9.803	10107
9.809	9660
9.815	8734
9.82	10620
9.826	11239
9.832	11995
9.837	12357
9.843	11850
9.849	11638
9.855	12342
9.86	11841
9.866	11534
9.872	12477
9.878	11160
9.883	10691
9.889	11772
9.895	10876
9.9	11055
9.906	14329
9.912	17374
9.918	20780
9.923	31197
9.929	36661
9.935	39448
9.94	44757
9.946	41110
9.952	42506
9.958	40157
9.963	36783
9.969	32464
9.975	25455
9.981	19033
9.986	17322
9.992	16132
9.998	15247
10.003	17249
10.009	20841
10.015	23649
10.021	28126
10.026	32712
10.032	35307
10.038	35651
10.043	34138
10.049	31367
10.055	28614
10.061	30157
10.066	42833
10.072	93441
10.078	192346
10.084	338283
10.089	475973
10.095	570051
10.101	614828
10.106	599945
10.112	542572
10.118	493111
10.124	426141
10.129	322826
10.135	233604
10.141	144833
10.146	97980
10.152	70679
10.158	53694
10.164	47779
10.169	43443
10.175	44925
10.181	45604
10.187	44632
10.192	46019
10.198	49977
10.204	56258
10.209	62820
10.215	63552
10.221	67902
10.227	67703
10.232	68936
10.238	66952
10.244	62889
10.249	53538
10.255	45075
10.261	38423
10.267	32735
10.272	28442
10.278	25691
10.284	24769
10.29	21839
10.295	22028
10.301	17865
10.307	17843
10.312	16316
10.318	14389
10.324	14724
10.33	14504
10.335	14434
10.341	17666
10.347	33771
10.352	118623
10.358	406867
10.364	1119208
10.37	2361247
10.375	3890826
10.381	5360879
10.387	6587922
10.393	7344738
10.398	7378126
10.404	7050422
10.41	6078180
10.415	4617886
10.421	2877840
10.427	1511969
10.433	647681
10.438	292731
10.444	157654
10.45	111827
10.455	97627
10.461	83818
10.467	80910
10.473	76665
10.478	75298
10.484	67194
10.49	64809
10.496	64606
10.501	57273
10.507	54755
10.513	52307
10.518	49268
10.524	45307
10.53	44561
10.536	41345
10.541	38963
10.547	33075
10.553	29164
10.558	25540
10.564	20146
10.57	17851
10.576	15185
10.581	16210
10.587	13704
10.593	19999
10.598	74971
10.604	375263
10.61	1285339
10.616	2818932
10.621	4922489
10.627	7094974
10.633	9340509
10.639	11836102
10.644	13333633
10.65	14705312
10.656	15391858
10.661	12982144
10.667	7963281
10.673	3651002
10.679	1733992
10.684	1056670
10.69	782753
10.696	636686
10.701	541006
10.707	478560
10.713	419329
10.719	368248
10.724	334538
10.73	298786
10.736	278595
10.742	256864
10.747	243844
10.753	224060
10.759	208136
10.764	201199
10.77	188870
10.776	180304
10.782	170212
10.787	155151
10.793	151983
10.799	138681
10.804	129613
10.81	116652
10.816	107932
10.822	100916
10.827	93752
10.833	87177
10.839	81288
10.845	79935
10.85	70517
10.856	64100
10.862	65070
10.867	62113
10.873	58421
10.879	55966
10.885	53649
10.89	49973
10.896	49739
10.902	48877
10.907	45004
10.913	44020
10.919	43420
10.925	43540
10.93	48189
10.936	56832
10.942	69011
10.948	87333
10.953	106183
10.959	126385
10.965	137970
10.97	143950
10.976	148317
10.982	138646
10.988	127776
10.993	114928
10.999	104936
11.005	87422
11.01	76739
11.016	61085
11.022	57162
11.028	49614
11.033	49377
11.039	44689
11.045	38268
11.051	39401
11.056	36129
11.062	33568
11.068	33182
11.073	32854
11.079	30341
11.085	29206
11.091	32379
11.096	28796
11.102	29952
11.108	29242
11.113	26805
11.119	26770
11.125	26343
11.131	26423
11.136	24270
11.142	24305
11.148	23936
11.154	23254
11.159	23233
11.165	22314
11.171	23230
11.176	23854
11.182	24435
11.188	21323
11.194	20852
11.199	21520
11.205	21988
11.211	19474
11.216	21534
11.222	18302
11.228	20107
11.234	19004
11.239	20423
11.245	19925
11.251	19747
11.257	25871
11.262	38387
11.268	84392
11.274	151914
11.279	235275
11.285	306171
11.291	297844
11.297	248144
11.302	159071
11.308	83705
11.314	45961
11.319	24371
11.325	18881
11.331	17539
11.337	17355
11.342	16216
11.348	15728
11.354	17443
11.36	15243
11.365	17028
11.371	17497
11.377	16459
11.382	18702
11.388	18067
11.394	16390
11.4	19244
11.405	18356
11.411	15868
11.417	16153
11.422	14832
11.428	17766
11.434	20785
11.44	77053
11.445	376305
11.451	1375291
11.457	3421706
11.463	6412109
11.468	10142195
11.474	14204644
11.48	17995206
11.485	21145856
11.491	22267476
11.497	17108840
11.503	7669869
11.508	2519073
11.514	1301585
11.52	1515391
11.525	2089127
[truncated: 3,926 more rows]

## Sheet: GCMS Turf Builder+Linalool
Time	Abundance
0.093	0
0.099	0
0.105	0
0.111	0
0.116	0
0.122	0
0.128	0
0.133	0
0.139	0
0.145	0
0.151	0
0.156	0
0.162	0
0.168	0
0.173	0
0.179	0
0.185	0
0.191	0
0.196	0
0.202	0
0.208	0
0.213	0
0.219	0
0.225	0
0.231	0
0.236	0
0.242	0
0.248	0
0.254	0
0.259	0
0.265	0
0.271	0
0.276	0
0.282	0
0.288	0
0.294	0
0.299	0
0.305	0
0.311	0
0.316	0
0.322	0
0.328	0
0.334	0
0.339	0
0.345	0
0.351	0
0.357	0
0.362	0
0.368	0
0.374	0
0.379	0
0.385	0
0.391	0
0.397	0
0.402	0
0.408	0
0.414	0
0.419	0
0.425	0
0.431	0
0.437	0
0.442	153
0.448	0
0.454	0
0.46	0
0.465	0
0.471	0
0.477	0
0.482	0
0.488	0
0.494	0
0.5	0
0.505	0
0.511	0
0.517	0
0.522	0
0.528	0
0.534	0
0.54	0
0.545	0
0.551	0
0.557	0
0.563	0
0.568	0
0.574	0
0.58	0
0.585	0
0.591	0
0.597	0
0.603	0
0.608	0
0.614	0
0.62	0
0.625	0
0.631	0
0.637	0
0.643	0
0.648	0
0.654	0
0.66	0
0.666	0
0.671	0
0.677	0
0.683	167
0.688	0
0.694	0
0.7	0
0.706	0
0.711	0
0.717	0
0.723	0
0.728	0
0.734	0
0.74	0
0.746	0
0.751	153
0.757	0
0.763	0
0.769	0
0.774	0
0.78	0
0.786	0
0.791	0
0.797	0
0.803	0
0.809	0
0.814	0
0.82	0
0.826	0
0.831	0
0.837	0
0.843	0
0.849	0
0.854	0
0.86	0
0.866	0
0.872	0
0.877	0
0.883	0
0.889	0
0.894	151
0.9	0
0.906	0
0.912	0
0.917	0
0.923	0
0.929	0
0.934	0
0.94	0
0.946	187
0.952	0
0.957	0
0.963	0
0.969	0
0.975	0
0.98	0
0.986	0
0.992	0
0.997	0
1.003	0
1.009	0
1.015	0
1.02	0
1.026	0
1.032	0
1.037	0
1.043	0
1.049	205
1.055	0
1.06	0
1.066	0
1.072	0
1.078	0
1.083	0
1.089	0
1.095	0
1.1	0
1.106	0
1.112	0
1.118	158
1.123	0
1.129	0
1.135	156
1.14	0
1.146	0
1.152	0
1.158	0
1.163	0
1.169	0
1.175	0
1.181	0
1.186	0
1.192	0
1.198	0
1.203	0
1.209	0
1.215	0
1.221	0
1.226	0
1.232	0
1.238	0
1.243	0
1.249	0
1.255	0
1.261	0
1.266	0
1.272	151
1.278	0
1.284	0
1.289	0
1.295	172
1.301	0
1.306	0
1.312	180
1.318	0
1.324	170
1.329	0
1.335	0
1.341	763
1.346	476
1.352	376
1.358	468
1.364	524
1.369	193
1.375	0
1.381	774
1.387	797
1.392	460
1.398	1220
1.404	577
1.409	792
1.415	575
1.421	578
1.427	1105
1.432	1242
1.438	1426
1.444	883
1.449	1177
1.455	1467
1.461	1362
1.467	1143
1.472	1640
1.478	1441
1.484	1730
1.489	1365
1.495	1810
1.501	2196
1.507	2432
1.512	2160
1.518	2750
1.524	2525
1.53	2341
1.535	2967
1.541	2808
1.547	2615
1.552	2300
1.558	2789
1.564	2741
1.57	3215
1.575	3046
1.581	3900
1.587	3953
1.592	4623
1.598	4683
1.604	4620
1.61	4738
1.615	4835
1.621	5846
1.627	5450
1.633	7054
1.638	6839
1.644	6064
1.65	7170
1.655	7507
1.661	7424
1.667	8647
1.673	9261
1.678	9746
1.684	9256
1.69	12431
1.695	14937
1.701	15433
1.707	18423
1.713	21763
1.718	24026
1.724	24233
1.73	27455
1.736	31810
1.741	34515
1.747	40611
1.753	42811
1.758	45275
1.764	50789
1.77	53047
1.776	55769
1.781	60262
1.787	66496
1.793	67678
1.798	70180
1.804	75873
1.81	83685
1.816	85367
1.821	87442
1.827	89371
1.833	92952
1.839	93892
1.844	96857
1.85	97323
1.856	101247
1.861	104105
1.867	106093
1.873	105082
1.879	104380
1.884	106877
1.89	106975
1.896	104077
1.901	111899
1.907	113193
1.913	108553
1.919	115212
1.924	112214
1.93	112907
1.936	114385
1.942	113823
1.947	120783
1.953	118381
1.959	115467
1.964	118096
1.97	122784
1.976	118411
1.982	119612
1.987	117492
1.993	122272
1.999	119817
2.004	121282
2.01	120654
2.016	112312
2.022	115786
2.027	120717
2.033	119199
2.039	116280
2.045	118388
2.05	117756
2.056	112782
2.062	113926
2.067	114506
2.073	110887
2.079	112165
2.085	116039
2.09	108745
2.096	108408
2.102	106158
2.107	107300
2.113	108008
2.119	106852
2.125	102940
2.13	101322
2.136	101727
2.142	102693
2.148	103567
2.153	97857
2.159	97827
2.165	96768
2.17	93014
2.176	90583
2.182	88262
2.188	85312
2.193	80566
2.199	76618
2.205	74583
2.21	72109
2.216	72398
2.222	69251
2.228	67830
2.233	65973
2.239	68536
2.245	66846
2.251	60599
2.256	49726
2.262	34677
2.268	28560
2.273	29143
2.279	29669
2.285	32245
2.291	28991
2.296	30163
2.302	31732
2.308	32053
2.313	32135
2.319	32602
2.325	34161
2.331	35006
2.336	35285
2.342	34988
2.348	35906
2.353	36487
2.359	39416
2.365	36857
2.371	38617
2.376	41703
2.382	40421
2.388	41596
2.394	40398
2.399	41074
2.405	40281
2.411	37374
2.416	32278
2.422	29629
2.428	29248
2.434	27224
2.439	27273
2.445	27457
2.451	29048
2.457	29001
2.462	28445
2.468	27185
2.474	26147
2.479	26522
2.485	27638
2.491	26799
2.497	24409
2.502	27977
2.508	28048
2.514	26632
2.519	27592
2.525	26112
2.531	25085
2.537	26521
2.542	26237
2.548	26469
2.554	23842
2.56	26255
2.565	26466
2.571	25991
2.577	24576
2.582	25471
2.588	24580
2.594	24990
2.6	25046
2.605	24215
2.611	23389
2.617	24662
2.622	23304
2.628	23771
2.634	23171
2.64	23050
2.645	23469
2.651	24581
2.657	23591
2.663	21505
2.668	22064
2.674	22333
2.68	21849
2.685	22184
2.691	20367
2.697	23576
2.703	20376
2.708	21470
2.714	20892
2.72	19267
2.725	20779
2.731	20208
2.737	21624
2.743	19674
2.748	20236
2.754	16955
2.76	17351
2.765	14542
2.771	13966
2.777	12018
2.783	9870
2.788	8510
2.794	8104
2.8	7580
2.806	6624
2.811	7086
2.817	6300
2.823	5470
2.828	5969
2.834	6007
2.84	5440
2.846	4345
2.851	5981
2.857	4822
2.863	4842
2.868	4952
2.874	3944
2.88	3961
2.886	3770
2.891	3748
2.897	3898
2.903	3701
2.909	3315
2.914	3461
2.92	3358
2.926	3850
2.931	3301
2.937	3113
2.943	3014
2.949	2403
2.954	2866
2.96	2500
2.966	2936
2.971	2698
2.977	3200
2.983	2558
2.989	2601
2.994	2218
3	1856
3.006	2707
3.012	2732
3.017	2134
3.023	2147
3.029	1978
3.034	2165
3.04	2105
3.046	2031
3.052	2529
3.057	3033
3.063	2444
3.069	2389
3.074	1892
3.08	1762
3.086	2187
3.092	1292
3.097	1854
3.103	1963
3.109	2511
3.115	2041
3.12	1806
3.126	1988
3.132	3637
3.137	5358
3.143	6136
3.149	7495
3.155	7662
3.16	7938
3.166	8533
3.172	9879
3.177	9699
3.183	10768
3.189	11250
3.195	10532
3.2	11994
3.206	11729
3.212	11491
3.218	11674
3.223	11744
3.229	12933
3.235	13066
3.24	12844
3.246	12501
3.252	11708
3.258	11578
3.263	12279
3.269	11875
3.275	13487
3.28	12399
3.286	14672
3.292	13007
3.298	12800
3.303	12949
3.309	11333
3.315	12393
3.321	12338
3.326	13310
3.332	12576
3.338	12368
3.343	14548
3.349	12858
3.355	13074
3.361	13931
3.366	13255
3.372	11465
3.378	12942
3.383	13294
3.389	12713
3.395	12868
3.401	11871
3.406	14234
3.412	13627
3.418	12716
3.424	14106
3.429	12980
3.435	13904
3.441	13302
3.446	13645
3.452	13359
3.458	13863
3.464	12590
3.469	14075
3.475	12677
3.481	14943
3.486	13093
3.492	13079
3.498	13516
3.504	12988
3.509	12309
3.515	11888
3.521	11649
3.527	13175
3.532	12245
3.538	10928
3.544	10723
3.549	10976
3.555	10432
3.561	9550
3.567	9638
3.572	9690
3.578	8119
3.584	9413
3.589	8321
3.595	7920
3.601	7523
3.607	6350
3.612	7949
3.618	7358
3.624	7623
3.63	7729
3.635	7239
3.641	7854
3.647	7936
3.652	6748
3.658	7142
3.664	6899
3.67	6557
3.675	7755
3.681	6039
3.687	6651
3.692	6254
3.698	6439
3.704	5577
3.71	5675
3.715	5596
3.721	6131
3.727	5797
3.733	6870
3.738	6572
3.744	5831
3.75	5535
3.755	6108
3.761	5573
3.767	5313
3.773	4499
3.778	6445
3.784	4892
3.79	5671
3.795	5732
3.801	5006
3.807	4430
3.813	4574
3.818	4715
3.824	4840
3.83	3928
3.836	5270
3.841	4425
3.847	4956
3.853	3277
3.858	4184
3.864	2538
3.87	3318
3.876	2610
3.881	2631
3.887	3063
3.893	2721
3.898	3247
3.904	2337
3.91	3389
3.916	2885
3.921	3458
3.927	3824
3.933	4159
3.939	4097
3.944	4709
3.95	4843
3.956	6070
3.961	6410
3.967	7008
3.973	8683
3.979	6835
3.984	9227
3.99	10100
3.996	9055
4.001	10408
4.007	11146
4.013	12197
4.019	12746
4.024	13740
4.03	13225
4.036	13950
4.041	14556
4.047	13748
4.053	14931
4.059	17319
4.064	17978
4.07	18943
4.076	18909
4.082	18686
4.087	19591
4.093	21779
4.099	21585
4.104	22119
4.11	22678
4.116	23604
4.122	22534
4.127	24065
4.133	24800
4.139	23338
4.144	25548
4.15	25995
4.156	26740
4.162	26745
4.167	26635
4.173	26767
4.179	28044
4.185	27611
4.19	30473
4.196	28311
4.202	29270
4.207	28006
4.213	29871
4.219	30379
4.225	31573
4.23	30739
4.236	31584
4.242	30953
4.247	30299
4.253	30689
4.259	28544
4.265	31928
4.27	29889
4.276	32535
4.282	31231
4.288	29970
4.293	30092
4.299	28548
4.305	29099
4.31	29330
4.316	29853
4.322	28128
4.328	27679
4.333	28245
4.339	27740
4.345	29606
4.35	27841
4.356	29184
4.362	29662
4.368	27576
4.373	27430
4.379	27130
4.385	27647
4.391	26781
4.396	25941
4.402	26911
4.408	25928
4.413	16687
4.419	9876
4.425	7865
4.431	6519
4.436	4371
4.442	5015
4.448	5034
4.453	3258
4.459	4377
4.465	4231
4.471	3462
4.476	3342
4.482	3198
4.488	3431
4.494	2702
4.499	3168
4.505	2936
4.511	2702
4.516	2249
4.522	3375
4.528	3253
4.534	3425
4.539	5106
4.545	4431
4.551	5681
4.556	6582
4.562	6460
4.568	5271
4.574	7832
4.579	7597
4.585	7480
4.591	7904
4.597	9346
4.602	9453
4.608	9880
4.614	9637
4.619	9897
4.625	11369
4.631	12348
4.637	11081
4.642	10976
4.648	11847
4.654	13485
4.659	13498
4.665	13994
4.671	15729
4.677	14597
4.682	13945
4.688	14658
4.694	14702
4.7	14856
4.705	17641
4.711	15873
4.717	17159
4.722	16350
4.728	16754
4.734	17985
4.74	15021
4.745	17163
4.751	15550
4.757	17409
4.762	16444
4.768	17641
4.774	16472
4.78	19300
4.785	18328
4.791	18385
4.797	17792
4.803	18069
4.808	17650
4.814	18278
4.82	18905
4.825	18180
4.831	17074
4.837	18545
4.843	18600
4.848	20349
4.854	17459
4.86	17006
4.865	16813
4.871	15730
4.877	18177
4.883	17554
4.888	15999
4.894	16382
4.9	13453
4.906	10774
4.911	7786
4.917	5990
4.923	3425
4.928	2086
4.934	828
4.94	884
4.946	649
4.951	962
4.957	725
4.963	1396
4.968	640
4.974	697
4.98	890
4.986	1167
4.991	585
4.997	885
5.003	1073
5.009	264
5.014	1413
5.02	917
5.026	604
5.031	993
5.037	533
5.043	918
5.049	806
5.054	864
5.06	1104
5.066	981
5.071	1007
5.077	987
5.083	843
5.089	957
5.094	1378
5.1	3132
5.106	5093
5.112	6464
5.117	7865
5.123	8736
5.129	9645
5.134	9877
5.14	10325
5.146	9703
5.152	10834
5.157	12126
5.163	11323
5.169	9989
5.174	12056
5.18	12142
5.186	13602
5.192	13754
5.197	12005
5.203	13769
5.209	12596
5.215	10986
5.22	13052
5.226	12119
5.232	12495
5.237	13151
5.243	12201
5.249	12256
5.255	13673
5.26	11917
5.266	11192
5.272	12264
5.277	10993
5.283	12479
5.289	12457
5.295	11869
5.3	11083
5.306	11478
5.312	10165
5.317	10842
5.323	10760
5.329	11312
5.335	10294
5.34	11523
5.346	9480
5.352	10209
5.358	10950
5.363	11332
5.369	11126
5.375	11247
5.38	11480
5.386	14357
5.392	15477
5.398	15768
5.403	17114
5.409	17760
5.415	19170
5.42	20152
5.426	21095
5.432	21686
5.438	22312
5.443	23881
5.449	22376
5.455	23881
5.461	24441
5.466	23582
5.472	26036
5.478	25557
5.483	25603
5.489	24540
5.495	25484
5.501	26431
5.506	26371
5.512	27607
5.518	27258
5.523	28782
5.529	27836
5.535	28923
5.541	28261
5.546	28310
5.552	26554
5.558	26071
5.564	27205
5.569	27688
5.575	27534
5.581	24969
5.586	27478
5.592	25302
5.598	27235
5.604	27709
5.609	26934
5.615	27520
5.621	25576
5.626	25049
5.632	26086
5.638	25896
5.644	26003
5.649	25344
5.655	27683
5.661	25323
5.667	26856
5.672	24650
5.678	23807
5.684	22774
5.689	22369
5.695	20467
5.701	19511
5.707	18269
5.712	18701
5.718	18200
5.724	20273
5.729	16887
5.735	17548
5.741	19331
5.747	16955
5.752	17479
5.758	17182
5.764	17385
5.77	16052
5.775	15574
5.781	16280
5.787	16281
5.792	16626
5.798	14259
5.804	14064
5.81	14173
5.815	14733
5.821	13126
5.827	14065
5.832	15716
5.838	13896
5.844	14813
5.85	14422
5.855	13266
5.861	14253
5.867	13284
5.873	12344
5.878	12799
5.884	12285
5.89	12323
5.895	11893
5.901	12287
5.907	12528
5.913	12033
5.918	11828
5.924	11093
5.93	9720
5.935	8705
5.941	7367
5.947	6155
5.953	3781
5.958	2902
5.964	2777
5.97	1451
5.976	1888
5.981	1931
5.987	1739
5.993	1691
5.998	1280
6.004	1859
6.01	976
6.016	1479
6.021	1317
6.027	1335
6.033	1092
6.038	841
6.044	1528
6.05	643
6.056	1498
6.061	1186
6.067	1195
6.073	1783
6.079	1786
6.084	2127
6.09	2442
6.096	1758
6.101	2091
6.107	2336
6.113	2303
6.119	1645
6.124	1838
6.13	1955
6.136	2863
6.141	2708
6.147	2036
6.153	2741
6.159	1960
6.164	2621
6.17	3023
6.176	2527
6.182	2926
6.187	3441
6.193	2960
6.199	3098
6.204	4217
6.21	4840
6.216	7482
6.222	8422
6.227	8078
6.233	9023
6.239	10971
6.244	11723
6.25	13394
6.256	15452
6.262	12816
6.267	14541
6.273	14644
6.279	16311
6.285	16194
6.29	14969
6.296	16383
6.302	14573
6.307	15579
6.313	15667
6.319	16668
6.325	13410
6.33	15466
6.336	15141
6.342	16042
6.347	15567
6.353	14565
6.359	13949
6.365	15683
6.37	15022
6.376	12724
6.382	13955
6.388	13832
6.393	13777
6.399	14590
6.405	13420
6.41	13075
6.416	12894
6.422	12622
6.428	11783
6.433	12089
6.439	9744
6.445	8359
6.45	6877
6.456	4789
6.462	3580
6.468	2848
6.473	2144
6.479	2373
6.485	1414
6.49	2667
6.496	1762
6.502	2681
6.508	3102
6.513	3181
6.519	3110
6.525	2615
6.531	2910
6.536	3232
6.542	4278
6.548	4495
6.553	3406
6.559	4304
6.565	5704
6.571	5450
6.576	5594
6.582	4756
6.588	4746
6.593	4856
6.599	4784
6.605	6494
6.611	5681
6.616	5583
6.622	5860
6.628	5953
6.634	5498
6.639	5561
6.645	6985
6.651	7354
6.656	6394
6.662	5242
6.668	4569
6.674	5041
6.679	2795
6.685	2959
6.691	3426
6.696	2682
6.702	3500
6.708	3247
6.714	2991
6.719	2926
6.725	2542
6.731	2397
6.737	2641
6.742	1999
6.748	1911
6.754	2449
6.759	1278
6.765	2789
6.771	2306
6.777	1582
6.782	1855
6.788	2043
6.794	1628
6.799	1556
6.805	1563
6.811	2391
6.817	1798
6.822	1709
6.828	1924
6.834	1795
6.84	1730
6.845	1477
6.851	1709
6.857	1200
6.862	1200
6.868	1302
6.874	1082
6.88	1736
6.885	1299
6.891	1684
6.897	1994
6.902	2179
6.908	1377
6.914	983
6.92	1734
6.925	1509
6.931	1928
6.937	1924
6.943	1433
6.948	1122
6.954	1166
6.96	1608
6.965	1814
6.971	1428
6.977	692
6.983	1581
6.988	1301
6.994	1153
7	1476
7.005	1964
7.011	1184
7.017	1342
7.023	1547
7.028	1804
7.034	2033
7.04	952
7.046	1632
7.051	1081
7.057	845
7.063	461
7.068	1520
7.074	1981
7.08	1577
7.086	1325
7.091	1913
7.097	1612
7.103	828
7.108	783
7.114	1001
7.12	1577
7.126	1158
7.131	1074
7.137	1202
7.143	746
7.149	1034
7.154	2616
7.16	1515
7.166	2198
7.171	1827
7.177	2711
7.183	1947
7.189	894
7.194	2296
7.2	2210
7.206	2287
7.211	1541
7.217	1772
7.223	2945
7.229	2949
7.234	2382
7.24	2562
7.246	2856
7.252	2660
7.257	3028
7.263	3115
7.269	2287
7.274	2075
7.28	1756
7.286	2047
7.292	2444
7.297	1882
7.303	1481
7.309	739
7.314	1198
7.32	696
7.326	383
7.332	268
7.337	525
7.343	497
7.349	634
7.355	998
7.36	922
7.366	872
7.372	576
7.377	854
7.383	506
7.389	1170
7.395	454
7.4	371
7.406	918
7.412	437
7.417	586
7.423	635
7.429	1414
7.435	932
7.44	720
7.446	713
7.452	1242
7.458	729
7.463	1605
7.469	1635
7.475	1690
7.48	1055
7.486	1150
7.492	864
7.498	1151
7.503	1429
7.509	1319
7.515	1683
7.52	1643
7.526	905
7.532	1626
7.538	1300
7.543	1310
7.549	596
7.555	874
7.561	958
7.566	590
7.572	634
7.578	775
7.583	348
7.589	663
7.595	1019
7.601	1597
7.606	810
7.612	1746
7.618	2394
7.623	2342
7.629	4118
7.635	3632
7.641	5225
7.646	5601
7.652	9943
7.658	9759
7.664	10415
7.669	11119
7.675	14692
7.681	14409
7.686	15471
7.692	16904
7.698	17749
7.704	18015
7.709	20305
7.715	19038
7.721	19420
7.726	24077
7.732	20414
7.738	21565
7.744	20210
7.749	19983
7.755	17082
7.761	12145
7.767	10253
7.772	8415
7.778	6264
7.784	6861
7.789	7150
7.795	7273
7.801	9599
7.807	8766
7.812	9304
7.818	10179
7.824	9353
7.829	9974
7.835	9770
7.841	11802
7.847	11428
7.852	11383
7.858	12464
7.864	11527
7.869	11083
7.875	9536
7.881	10968
7.887	9132
7.892	6761
7.898	5822
7.904	5886
7.91	5716
7.915	5083
7.921	4565
7.927	4702
7.932	5170
7.938	4578
7.944	4209
7.95	4105
7.955	4201
7.961	4167
7.967	4809
7.972	2793
7.978	4295
7.984	4133
7.99	4451
7.995	5752
8.001	5369
8.007	5438
8.013	5458
8.018	5010
8.024	5351
8.03	5450
8.035	5530
8.041	5282
8.047	5120
8.053	4530
8.058	5848
8.064	5163
8.07	4758
8.075	4494
8.081	3879
8.087	2496
8.093	2996
8.098	1408
8.104	2316
8.11	1778
8.116	1228
8.121	1854
8.127	1602
8.133	1639
8.138	2437
8.144	1447
8.15	1324
8.156	2176
8.161	1769
8.167	2019
8.173	3368
8.178	3765
8.184	4482
8.19	3744
8.196	2725
8.201	3327
8.207	3262
8.213	3572
8.219	4427
8.224	3669
8.23	3702
8.236	2903
8.241	2398
8.247	2108
8.253	2515
8.259	2580
8.264	1963
8.27	3074
8.276	3147
8.281	3093
8.287	2463
8.293	3808
8.299	3128
8.304	2356
8.31	2375
8.316	3760
8.322	3185
8.327	4155
8.333	4954
8.339	7471
8.344	7877
8.35	11436
8.356	16452
8.362	22440
8.367	33292
8.373	40159
8.379	45285
8.384	49722
8.39	57251
8.396	61641
8.402	66396
8.407	69202
8.413	74264
8.419	81384
8.425	89578
8.43	93147
8.436	92555
8.442	88833
8.447	77859
8.453	64712
8.459	50381
8.465	38545
8.47	32083
8.476	29315
8.482	26718
8.487	24943
8.493	21791
8.499	19147
8.505	15816
8.51	16435
8.516	17065
8.522	19857
8.528	26102
8.533	30251
8.539	33884
8.545	38816
8.55	42082
8.556	44053
8.562	44968
8.568	48262
8.573	49504
8.579	45052
8.585	42884
8.59	38296
8.596	30935
8.602	21414
8.608	12330
8.613	10090
8.619	7635
8.625	7509
8.631	7150
8.636	7629
8.642	6170
8.648	6332
8.653	7547
8.659	7437
8.665	8625
8.671	15261
8.676	27836
8.682	51250
8.688	77721
8.693	102967
8.699	127890
8.705	132068
8.711	142407
8.716	146497
8.722	151003
8.728	150730
8.733	138835
8.739	142419
8.745	134107
8.751	121963
8.756	107702
8.762	86755
8.768	63880
8.774	45406
8.779	33170
8.785	24106
8.791	18239
8.796	14854
8.802	11435
8.808	9544
8.814	10021
8.819	9678
8.825	6393
8.831	7345
8.837	6605
8.842	7279
8.848	6059
8.854	5253
8.859	5943
8.865	6048
8.871	5501
8.877	6745
8.882	4764
8.888	5856
8.894	6148
8.899	6685
8.905	6456
8.911	6638
8.917	6425
8.922	5043
8.928	6777
8.934	6292
8.94	6910
8.945	5764
8.951	6386
8.957	5947
8.962	4855
8.968	4761
8.974	4620
8.98	3680
8.985	3258
8.991	3591
8.997	3581
9.002	4947
9.008	6834
9.014	7237
9.02	9194
9.025	13444
9.031	16195
9.037	19848
9.043	19855
9.048	21632
9.054	24306
9.06	23456
9.065	22737
9.071	24873
9.077	25540
9.083	26110
9.088	28565
9.094	31710
9.1	36522
9.105	40670
9.111	44721
9.117	53970
9.123	57086
9.128	61910
9.134	63932
9.14	66987
9.145	68534
9.151	70927
9.157	68504
9.163	64239
9.168	55300
9.174	41733
9.18	28690
9.186	19465
9.191	16221
9.197	38684
9.203	101317
9.208	189403
9.214	274528
9.22	331896
9.226	360719
9.231	383680
9.237	385169
9.243	382145
9.248	380852
9.254	347856
9.26	315857
9.266	269042
9.271	225775
9.277	175216
9.283	143597
9.289	124377
9.294	101992
9.3	87099
9.306	78936
9.311	71005
9.317	62199
9.323	58533
9.329	55488
9.334	50111
9.34	45284
9.346	42716
9.351	40062
9.357	36855
9.363	37259
9.369	35149
9.374	33443
9.38	32229
9.386	33189
9.392	29236
9.397	28653
9.403	27513
9.409	26852
9.414	26618
9.42	25806
9.426	25303
9.432	23727
9.437	24119
9.443	24972
9.449	21026
9.454	23304
9.46	22208
9.466	24200
9.472	24459
9.477	24807
9.483	30103
9.489	33739
9.495	36763
9.5	40205
9.506	48238
9.512	48886
9.517	50121
9.523	44843
9.529	44850
9.535	45424
9.54	41386
9.546	35984
9.552	35536
9.557	29182
9.563	22222
9.569	17717
9.575	16000
9.58	15700
9.586	15241
9.592	16596
9.598	18763
9.603	22398
9.609	23267
9.615	27598
9.62	28854
9.626	28931
9.632	31470
9.638	32073
9.643	32947
9.649	31833
9.655	29115
9.66	24900
9.666	23704
9.672	18693
9.678	15052
9.683	12907
9.689	11324
9.695	10243
9.701	9380
9.706	8809
9.712	8858
9.718	8583
9.723	8233
9.729	8160
9.735	9881
9.741	8444
9.746	9086
9.752	8755
9.758	9380
9.763	8954
9.769	8262
9.775	6817
9.781	7692
9.786	7409
9.792	6504
9.798	7328
9.804	10296
9.809	13530
9.815	14685
9.821	16594
9.826	14848
9.832	15705
9.838	15691
9.844	13585
9.849	10177
9.855	9026
9.861	6359
9.866	7237
9.872	5867
9.878	8429
9.884	6274
9.889	6461
9.895	5780
9.901	7083
9.907	7578
9.912	8950
9.918	14118
9.924	15583
9.929	19153
9.935	23998
9.941	27280
9.947	27239
9.952	29503
9.958	26384
9.964	25080
9.969	21207
9.975	19463
9.981	14287
9.987	13177
9.992	13526
9.998	13149
10.004	14364
10.01	11981
10.015	10598
10.021	9771
10.027	9460
10.032	10451
10.038	12515
10.044	12424
10.05	13979
10.055	13048
10.061	14146
10.067	12755
10.072	13750
10.078	26851
10.084	53188
10.09	101825
10.095	162513
10.101	203729
10.107	224628
10.113	232646
10.118	238750
10.124	215667
10.13	184181
10.135	148214
10.141	111542
10.147	76355
10.153	54820
10.158	41110
10.164	33074
10.17	34057
10.175	33530
10.181	36853
10.187	42205
10.193	49096
10.198	52316
10.204	56596
10.21	65707
10.216	72655
10.221	74050
10.227	73034
10.233	64844
10.238	57890
10.244	48910
10.25	41762
10.256	35246
10.261	28703
10.267	25868
10.273	24029
10.278	26116
10.284	22527
10.29	22922
10.296	20804
10.301	19163
10.307	15148
10.313	11361
10.318	9399
10.324	7278
10.33	8194
10.336	7687
10.341	9240
10.347	19408
10.353	71157
10.359	297673
10.364	939628
10.37	2221644
10.376	4058577
10.381	6239258
10.387	8258795
10.393	10221118
10.399	11768562
10.404	13003668
10.41	13710459
10.416	13514604
10.421	11430282
10.427	6850492
10.433	2834400
10.439	1089487
10.444	528971
10.45	383415
10.456	337386
10.462	307660
10.467	302269
10.473	293373
10.479	281160
10.484	274155
10.49	267550
10.496	239724
10.502	213563
10.507	187109
10.513	166380
10.519	159133
10.524	143870
10.53	135197
10.536	128412
10.542	111091
10.547	93024
10.553	76157
10.559	55039
10.565	38023
10.57	31045
10.576	25523
10.582	20991
10.587	23336
10.593	24964
10.599	27012
10.605	44692
10.61	142625
10.616	502516
10.622	1384694
10.627	2670175
10.633	4115541
10.639	5450261
10.645	6374769
10.65	6709561
10.656	6151989
10.662	4630119
10.668	2945868
10.673	1680822
10.679	1008033
10.685	678304
10.69	501940
10.696	410127
10.702	355498
10.708	308094
10.713	269650
10.719	245760
10.725	223354
10.73	206289
10.736	190608
10.742	176502
10.748	162252
10.753	155266
10.759	146436
10.765	138024
10.771	136267
10.776	127302
10.782	120301
10.788	117488
10.793	104912
10.799	100697
10.805	92429
10.811	87176
10.816	82570
10.822	73624
10.828	65501
10.833	62378
10.839	58843
10.845	55946
10.851	51838
10.856	47628
10.862	45390
10.868	45124
10.874	46470
10.879	43301
10.885	41315
10.891	42326
10.896	44279
10.902	40033
10.908	37685
10.914	39578
10.919	38477
10.925	35934
10.931	38274
10.936	44831
10.942	62884
10.948	94024
10.954	125628
10.959	149852
10.965	166429
10.971	154455
10.977	139158
10.982	107425
10.988	87080
10.994	69646
10.999	61840
11.005	55756
11.011	47182
11.017	41503
11.022	35055
11.028	33482
11.034	32296
11.039	28430
11.045	26465
11.051	29679
11.057	25639
11.062	23970
11.068	22344
11.074	21953
11.08	23960
11.085	22536
11.091	26016
11.097	25698
11.102	26226
11.108	26686
11.114	23496
11.12	24278
11.125	21219
11.131	18236
11.137	18981
11.142	18036
11.148	17847
11.154	15536
11.16	17839
11.165	16278
11.171	17207
11.177	16897
11.183	18326
11.188	16384
11.194	14015
11.2	13493
11.205	13693
11.211	13376
11.217	13372
11.223	12540
11.228	11583
11.234	11832
11.24	12179
11.245	11179
11.251	13097
11.257	16959
11.263	31175
11.268	63950
11.274	131274
11.28	213789
11.286	287338
11.291	312473
11.297	254332
11.303	167672
11.308	88448
11.314	41563
11.32	16461
11.326	12234
11.331	10765
11.337	10676
11.343	8721
11.348	8934
11.354	10387
11.36	10834
11.366	8858
11.371	9931
11.377	10239
11.383	9612
11.389	10797
11.394	8931
11.4	9080
11.406	8792
11.411	7642
11.417	7264
11.423	7275
11.429	9235
11.434	9100
11.44	15722
11.446	88504
11.451	448014
11.457	1422848
11.463	3152719
11.469	5257778
11.474	7239771
11.48	8428497
11.486	8007441
11.492	5948191
11.497	3354332
11.503	1641641
11.509	849622
11.514	567032
11.52	599085
11.526	838832
[truncated: 2,878 more rows]
